# Supplementary material for: Deciphering miR-520c-3p as a probable target for immunometabolism in non-small cell lung cancer using systems biology approach
Source: Oncotarget. 2022 May 24;13:725–46. doi: 10.18632/oncotarget.28233 (PMC9131939; doi:10.18632/oncotarget.28233)
Supplement: Supplementary file 2 [file oncotarget-13-28233-s002.xlsx]

## Sheet: Betweeness Rank Table (dw)
Supplementary Table 1: CytoHubba rank table
Top 10 in network Sheet1 ranked by Betweenness method
Rank	Name	Score
1	miR-181b-1	61157.5
2	let-7a-2	57895.4
3	miR-520c-3p	50826.7
4	miR-493-5p	49837.5
5	miR-15a	42697
6	miR-129-5p	39795.6
7	miR-92a-1-3p	38429.5
8	miR-182-3p	37483.9
9	mir-30b-5p	35141.7
10	miR-125b-1-5p	34519.7

## Sheet: Sheet1
Top 10 in network Sheet1 ranked by Closeness method
Rank	Name	Score
1	miR-520c-3p	270.693
2	miR-181b-1	268.167
3	miR-493-5p	256.167
4	miR-15a	254.283
5	miR-92a-1-3p	253.795
6	miR-1-3p	253.4
7	let-7a-2	253.026
8	miR-106a-5p	252.881
9	miR-182-3p	252.219
10	miR-9-5p	252.01

## Sheet: Sheet2
Top 10 in network Sheet1 ranked by ClusteringCoefficient method
Rank	Name	Score
1	TMEM87A	0
1	LYN	0
1	TP53INP1	0
1	PON2	0
1	ACTR1A	0
1	SNX33	0
1	PCGF5	0
1	RASD1	0
1	TBC1D2B	0
1	FNIP2	0

## Sheet: Sheet3
Top 10 in network Sheet1 ranked by Degree method
Rank	Name	Score
1	miR-520c-3p	54
2	let-7a-2	53
3	miR-181b-1	46
4	miR-493-5p	44
5	mir-30b-5p	41
6	miR-106a-5p	38
6	miR-30d	38
8	miR-17/92	36
9	miR-125b-1-5p	35
10	miR-1-3p	34

## Sheet: Sheet4
Top 10 in network Sheet1 ranked by DMNC method
Rank	Name	Score
1	TMEM87A	0
1	LYN	0
1	TP53INP1	0
1	PON2	0
1	ACTR1A	0
1	SNX33	0
1	PCGF5	0
1	RASD1	0
1	TBC1D2B	0
1	FNIP2	0

## Sheet: Sheet5
Top 10 in network Sheet1 ranked by EcCentricity method
Rank	Name	Score
1	miR-493-5p	0.18408
1	miR-181b-1	0.18408
3	SAT1	0.1534
3	SCAMP2	0.1534
3	LRIG1	0.1534
3	PHF2	0.1534
3	GPC4	0.1534
3	FBXW11	0.1534
3	LTBP3	0.1534
3	CASC4	0.1534

## Sheet: Sheet6
Top 10 in network Sheet1 ranked by EcCentricity method
Rank	Name	Score
1	miR-493-5p	0.18408
1	miR-181b-1	0.18408
3	SAT1	0.1534
3	SCAMP2	0.1534
3	LRIG1	0.1534
3	PHF2	0.1534
3	GPC4	0.1534
3	FBXW11	0.1534
3	LTBP3	0.1534
3	CASC4	0.1534

## Sheet: Sheet7
Top 10 in network Sheet1 ranked by MCC method
Rank	Name	Score
1	miR-520c-3p	54
2	let-7a-2	53
3	miR-181b-1	46
4	miR-493-5p	44
5	mir-30b-5p	41
6	miR-106a-5p	38
6	miR-30d	38
8	miR-17/92	36
9	miR-125b-1-5p	35
10	miR-1-3p	34

## Sheet: Sheet8
Top 10 in network Sheet1 ranked by MNC method
Rank	Name	Score
1	TMEM87A	1
1	LYN	1
1	TP53INP1	1
1	PON2	1
1	ACTR1A	1
1	SNX33	1
1	PCGF5	1
1	RASD1	1
1	TBC1D2B	1
1	FNIP2	1

## Sheet: Sheet9
Top 10 in network Sheet1 ranked by Radiality method
Rank	Name	Score
1	miR-181b-1	7.25981
2	miR-520c-3p	7.22743
3	miR-15a	7.13776
4	miR-1-3p	7.11783
5	miR-543	7.11534
6	miR-92a-1-3p	7.11035
7	miR-182-3p	7.09541
8	miR-9-5p	7.08295
9	miR-493-5p	7.07299
10	miR-520a-3p	7.06303

[truncated: 2 more sheets: Sheet10, Sheet11]
