# Supplementary material for: Deciphering miR-520c-3p as a probable target for immunometabolism in non-small cell lung cancer using systems biology approach
Source: Oncotarget. 2022 May 24;13:725–46. doi: 10.18632/oncotarget.28233 (PMC9131939; doi:10.18632/oncotarget.28233)
Supplement: Supplementary file 5 [file oncotarget-13-28233-s005.xlsx]

## Sheet: Sheet1
Supplementary Table 4: Normalized_Expression_Counts
A1BG	160.456	305.686	alpha-1-B glycoprotein	protein_coding
A1BG-AS1	97.6199	153.288	A1BG antisense RNA 1	lncRNA
A1CF	42.6386	48.1254	APOBEC1 complementation factor	protein_coding
A2M-AS1	38.1503	6.23848	A2M antisense RNA 1	lncRNA
A3GALT2	23.5634	11.5858	alpha 1,3-galactosyltransferase 2	protein_coding
A4GALT	708.025	558.79	alpha 1,4-galactosyltransferase (P blood group)	protein_coding
A4GNT	63.9579	20.4979	alpha-1,4-N-acetylglucosaminyltransferase	protein_coding
AAAS	1815.51	2124.65	aladin WD repeat nucleoporin	protein_coding
AAAS_1	1813.26	2124.65	aladin WD repeat nucleoporin	protein_coding
AACS	1263.45	1042.72	acetoacetyl-CoA synthetase	protein_coding
AADAC	678.851	12.477	arylacetamide deacetylase	protein_coding
AADACL2	7.85447	24.9539	arylacetamide deacetylase like 2	protein_coding
AADACL2-AS1	2144.27	167.548	AADACL2 antisense RNA 1	lncRNA
AADACL4	4.48827	9.80333	arylacetamide deacetylase like 4	protein_coding
AADACP1	178.409	9.80333	arylacetamide deacetylase pseudogene 1	transcribed_pseudogene
AADAT	518.395	212.108	aminoadipate aminotransferase	protein_coding
AAGAB	3812.79	2106.82	alpha and gamma adaptin binding protein	protein_coding
AAK1	1628.12	964.291	AP2 associated kinase 1	protein_coding
AAMDC	988.542	936.664	adipogenesis associated Mth938 domain containing	protein_coding
AAMP	3589.49	3905.29	angio associated migratory cell protein	protein_coding
AANAT	51.6151	13.3682	aralkylamine N-acetyltransferase	protein_coding
AAR2	1615.78	1909.87	AAR2 splicing factor	protein_coding
AARS1	15038	4712.73	alanyl-tRNA synthetase 1	protein_coding
AARS2	348.963	594.438	alanyl-tRNA synthetase 2, mitochondrial	protein_coding
AARSD1	1392.49	1695.08	alanyl-tRNA synthetase domain containing 1	protein_coding
AARSD1P1	107.719	12.477	AARSD1 pseudogene 1	pseudogene
AASDH	423.02	459.865	aminoadipate-semialdehyde dehydrogenase	protein_coding
AASDHPPT	1350.97	1750.34	aminoadipate-semialdehyde dehydrogenase-phosphopantetheinyl transferase	protein_coding
AASS	12.3427	870.714	aminoadipate-semialdehyde synthase	protein_coding
AATF	3436.89	1890.26	apoptosis antagonizing transcription factor	protein_coding
AATF_1	3416.7	1884.91	apoptosis antagonizing transcription factor	protein_coding
ABALON	5636.15	2192.38	apoptotic BCL2L1-antisense long non-coding RNA	lncRNA
ABAT	149.235	162.201	4-aminobutyrate aminotransferase	protein_coding
ABCA1	1633.73	401.936	ATP binding cassette subfamily A member 1	protein_coding
ABCA10	143.625	175.569	ATP binding cassette subfamily A member 10	protein_coding
ABCA11P	675.485	666.626	ATP binding cassette subfamily A member 11, pseudogene	transcribed_pseudogene
ABCA12	322.033	220.129	ATP binding cassette subfamily A member 12	protein_coding
ABCA13	46.0048	487.493	ATP binding cassette subfamily A member 13	protein_coding
ABCA2	1603.43	427.782	ATP binding cassette subfamily A member 2	protein_coding
ABCA3	2146.52	160.418	ATP binding cassette subfamily A member 3	protein_coding
ABCA4	103.23	62.3848	ATP binding cassette subfamily A member 4	protein_coding
ABCA5	435.362	691.58	ATP binding cassette subfamily A member 5	protein_coding
ABCA6	26.9296	101.598	ATP binding cassette subfamily A member 6	protein_coding
ABCA7	1291.5	450.062	ATP binding cassette subfamily A member 7	protein_coding
ABCA9	46.0048	147.941	ATP binding cassette subfamily A member 9	protein_coding
ABCB1	1374.53	233.497	ATP binding cassette subfamily B member 1	protein_coding
ABCB10	809.011	857.346	ATP binding cassette subfamily B member 10	protein_coding
ABCB4	713.635	604.242	ATP binding cassette subfamily B member 4	protein_coding
ABCB5	17.9531	171.113	ATP binding cassette subfamily B member 5	protein_coding
ABCB6	1224.18	622.957	ATP binding cassette subfamily B member 6 (Langereis blood group)	protein_coding
ABCB7	834.818	732.576	ATP binding cassette subfamily B member 7	protein_coding
ABCB8	1464.3	1025.78	ATP binding cassette subfamily B member 8	protein_coding
ABCB9	453.315	590.873	ATP binding cassette subfamily B member 9	protein_coding
ABCC1	8853.11	1936.6	ATP binding cassette subfamily C member 1	protein_coding
ABCC1_1	9472.5	1900.06	ATP binding cassette subfamily C member 1	protein_coding
ABCC10	444.339	396.589	ATP binding cassette subfamily C member 10	protein_coding
ABCC11	41.5165	121.205	ATP binding cassette subfamily C member 11	protein_coding
ABCC2	7764.71	81.9915	ATP binding cassette subfamily C member 2	protein_coding
ABCC3	37519.7	1941.06	ATP binding cassette subfamily C member 3	protein_coding
ABCC4	1605.68	932.207	ATP binding cassette subfamily C member 4	protein_coding
ABCC5	605.917	880.517	ATP binding cassette subfamily C member 5	protein_coding
ABCC6	191.874	91.7948	ATP binding cassette subfamily C member 6	protein_coding
ABCC6_1	186.263	93.5772	ATP binding cassette subfamily C member 6	protein_coding
ABCC6P1_1	26.9296	45.4518	ATP binding cassette subfamily C member 6 pseudogene 1	transcribed_pseudogene
ABCC8	210.949	64.1672	ATP binding cassette subfamily C member 8	protein_coding
ABCC9	60.5917	169.33	ATP binding cassette subfamily C member 9	protein_coding
ABCD1	603.672	787.831	ATP binding cassette subfamily D member 1	protein_coding
ABCD2	13.4648	144.376	ATP binding cassette subfamily D member 2	protein_coding
ABCD3	1766.13	1805.59	ATP binding cassette subfamily D member 3	protein_coding
ABCD4	1247.74	812.785	ATP binding cassette subfamily D member 4	protein_coding
ABCE1	2968.99	4186.02	ATP binding cassette subfamily E member 1	protein_coding
ABCF1	1530.5	3049.73	ATP binding cassette subfamily F member 1	protein_coding
ABCF1_1	1772.87	3453.45	ATP binding cassette subfamily F member 1	protein_coding
ABCF1_2	1770.62	3454.34	ATP binding cassette subfamily F member 1	protein_coding
ABCF1_4	1529.38	3049.73	ATP binding cassette subfamily F member 1	protein_coding
ABCF1_5	1772.87	3454.34	ATP binding cassette subfamily F member 1	protein_coding
ABCF1-DT	75.1785	24.9539		lncRNA
ABCF2	3464.95	2584.51	ATP binding cassette subfamily F member 2	protein_coding
ABCF2-H2BK1	3569.3	2596.1	ABCF2-H2BK1 readthrough	protein_coding
ABCF3	1308.33	1753.9	ATP binding cassette subfamily F member 3	protein_coding
ABCG1	660.898	144.376	ATP binding cassette subfamily G member 1	protein_coding
ABCG2	278.273	207.652	ATP binding cassette subfamily G member 2 (Junior blood group)	protein_coding
ABCG5	175.043	100.707	ATP binding cassette subfamily G member 5	protein_coding
ABCG8	11.2207	36.5397	ATP binding cassette subfamily G member 8	protein_coding
ABHD1	129.038	58.82	abhydrolase domain containing 1	protein_coding
ABHD10	897.654	737.032	abhydrolase domain containing 10, depalmitoylase	protein_coding
ABHD11	504.931	535.618	abhydrolase domain containing 11	protein_coding
ABHD11-AS1	54.9813	3.56485	ABHD11 antisense RNA 1 (tail to tail)	lncRNA
ABHD12	11383.4	4402.59	abhydrolase domain containing 12, lysophospholipase	protein_coding
ABHD12B	114.451	137.247	abhydrolase domain containing 12B	protein_coding
ABHD13	697.926	668.409	abhydrolase domain containing 13	protein_coding
ABHD14A	313.057	175.569	abhydrolase domain containing 14A	protein_coding
ABHD14A-ACY1	1080.55	1037.37	ABHD14A-ACY1 readthrough	protein_coding
ABHD14B	1897.42	852.89	abhydrolase domain containing 14B	protein_coding
ABHD15	925.706	386.786	abhydrolase domain containing 15	protein_coding
ABHD16A	474.635	623.848	abhydrolase domain containing 16A, phospholipase	protein_coding
ABHD16A_1	493.71	628.304	abhydrolase domain containing 16A, phospholipase	protein_coding
ABHD16A_2	493.71	629.195	abhydrolase domain containing 16A, phospholipase	protein_coding
ABHD16A_4	492.588	627.413	abhydrolase domain containing 16A, phospholipase	protein_coding
ABHD16A_5	439.851	557.899	abhydrolase domain containing 16A, phospholipase	protein_coding
ABHD16A_6	436.484	557.007	abhydrolase domain containing 16A, phospholipase	protein_coding
ABHD16B	328.766	139.92	abhydrolase domain containing 16B	protein_coding
ABHD17A	2607.69	3050.62	abhydrolase domain containing 17A, depalmitoylase	protein_coding
ABHD17AP1	320.911	249.539	ABHD17A pseudogene 1	pseudogene
ABHD17AP3	17.9531	16.0418	ABHD17A pseudogene 3	pseudogene
ABHD17AP4	126.794	145.268	ABHD17A pseudogene 4	pseudogene
ABHD17AP6	249.099	267.364	ABHD17A pseudogene 6	pseudogene
ABHD17B	822.476	474.125	abhydrolase domain containing 17B, depalmitoylase	protein_coding
ABHD17C	1234.27	497.296	abhydrolase domain containing 17C, depalmitoylase	protein_coding
ABHD18	621.626	531.162	abhydrolase domain containing 18	protein_coding
ABHD2	5122.24	2046.22	abhydrolase domain containing 2, acylglycerol lipase	protein_coding
ABHD3	387.113	480.363	abhydrolase domain containing 3, phospholipase	protein_coding
ABHD4	3475.04	937.555	abhydrolase domain containing 4, N-acyl phospholipase B	protein_coding
ABHD5	727.1	547.204	abhydrolase domain containing 5, lysophosphatidic acid acyltransferase	protein_coding
ABHD6	272.662	359.158	abhydrolase domain containing 6, acylglycerol lipase	protein_coding
ABHD8	471.268	848.434	abhydrolase domain containing 8	protein_coding
ABI1	1997.28	1973.14	abl interactor 1	protein_coding
ABI2	1422.78	2228.03	abl interactor 2	protein_coding
ABI3BP	1370.04	232.606	ABI family member 3 binding protein	protein_coding
ABITRAM	881.945	1517.73	actin binding transcription modulator	protein_coding
ABL1	5016.77	2473.11	ABL proto-oncogene 1, non-receptor tyrosine kinase	protein_coding
ABL2	2103.88	1155.01	ABL proto-oncogene 2, non-receptor tyrosine kinase	protein_coding
ABLIM1	8877.8	1837.68	actin binding LIM protein 1	protein_coding
ABLIM2	373.649	504.426	actin binding LIM protein family member 2	protein_coding
ABLIM3	1598.95	711.187	actin binding LIM protein family member 3	protein_coding
ABR	2409.08	1590.81	ABR activator of RhoGEF and GTPase	protein_coding
ABR_1	2396.74	1600.62	ABR activator of RhoGEF and GTPase	protein_coding
ABR_2	2280.04	1510.6	ABR activator of RhoGEF and GTPase	protein_coding
ABRACL	964.978	1284.24	ABRA C-terminal like	protein_coding
ABRAXAS1	1125.43	1086.39	abraxas 1, BRCA1 A complex subunit	protein_coding
ABRAXAS2	1022.2	835.957	abraxas 2, BRISC complex subunit	protein_coding
ABT1	743.931	970.53	activator of basal transcription 1	protein_coding
ABT1_1	515.029	978.55	activator of basal transcription 1	protein_coding
ABTB1	986.298	387.677	ankyrin repeat and BTB domain containing 1	protein_coding
ABTB2	1318.43	337.769	ankyrin repeat and BTB domain containing 2	protein_coding
ACAA1	1863.75	1343.06	acetyl-CoA acyltransferase 1	protein_coding
ACAA2	1410.44	1006.18	acetyl-CoA acyltransferase 2	protein_coding
ACACA	2646.96	3365.22	acetyl-CoA carboxylase alpha	protein_coding
ACACA_1	2725.5	3434.73	acetyl-CoA carboxylase alpha	protein_coding
ACACB	638.457	316.38	acetyl-CoA carboxylase beta	protein_coding
ACAD10	754.03	548.095	acyl-CoA dehydrogenase family member 10	protein_coding
ACAD11	626.114	528.489	acyl-CoA dehydrogenase family member 11	protein_coding
ACAD8	611.527	1035.59	acyl-CoA dehydrogenase family member 8	protein_coding
ACAD9	620.503	1720.93	acyl-CoA dehydrogenase family member 9	protein_coding
ACAD9-DT	21.3193	55.2551		lncRNA
ACADL	17.9531	44.5606	acyl-CoA dehydrogenase long chain	protein_coding
ACADM	1101.87	1097.08	acyl-CoA dehydrogenase medium chain	protein_coding
ACADS	885.311	391.242	acyl-CoA dehydrogenase short chain	protein_coding
ACADSB	968.345	651.476	acyl-CoA dehydrogenase short/branched chain	protein_coding
ACADVL	7410.14	6639.53	acyl-CoA dehydrogenase very long chain	protein_coding
ACAP1	180.653	68.6233	ArfGAP with coiled-coil, ankyrin repeat and PH domains 1	protein_coding
ACAP1_1	179.531	65.9497	ArfGAP with coiled-coil, ankyrin repeat and PH domains 1	protein_coding
ACAP2	1294.87	1243.24	ArfGAP with coiled-coil, ankyrin repeat and PH domains 2	protein_coding
ACAP3	1337.5	1256.61	ArfGAP with coiled-coil, ankyrin repeat and PH domains 3	protein_coding
ACAT1	1292.62	1709.34	acetyl-CoA acetyltransferase 1	protein_coding
ACAT2	1068.21	13445.7	acetyl-CoA acetyltransferase 2	protein_coding
ACBD3	2534.75	1375.14	acyl-CoA binding domain containing 3	protein_coding
ACBD3-AS1	405.066	285.188	ACBD3 antisense RNA 1	lncRNA
ACBD4	1596.7	477.689	acyl-CoA binding domain containing 4	protein_coding
ACBD5	1888.44	1291.37	acyl-CoA binding domain containing 5	protein_coding
ACBD6	5250.16	2218.23	acyl-CoA binding domain containing 6	protein_coding
ACBD7	54.9813	280.732	acyl-CoA binding domain containing 7	protein_coding
ACBD7-DCLRE1CP1	114.451	352.029	ACBD7-DCLRE1CP1 readthrough	lncRNA
ACCS	1145.63	181.807	1-aminocyclopropane-1-carboxylate synthase homolog (inactive)	protein_coding
ACCSL	89.7654	101.598	1-aminocyclopropane-1-carboxylate synthase homolog (inactive) like	protein_coding
ACD	1058.11	1487.43	ACD shelterin complex subunit and telomerase recruitment factor	protein_coding
ACER2	89.7654	74.8618	alkaline ceramidase 2	protein_coding
ACER3	1776.23	1499.02	alkaline ceramidase 3	protein_coding
ACHE	81.9109	23.1715	acetylcholinesterase (Cartwright blood group)	protein_coding
ACIN1	4892.22	6971.95	apoptotic chromatin condensation inducer 1	protein_coding
ACKR1	282.761	606.024	atypical chemokine receptor 1 (Duffy blood group)	protein_coding
ACKR2	24.6855	87.3388	atypical chemokine receptor 2	protein_coding
ACKR3	541.959	78.4266	atypical chemokine receptor 3	protein_coding
ACLY	9778.82	13218.5	ATP citrate lyase	protein_coding
ACMSD	60.5917	110.51	aminocarboxymuconate semialdehyde decarboxylase	protein_coding
ACO1	2444.99	2950.8	aconitase 1	protein_coding
ACO2	3109.25	3584.45	aconitase 2	protein_coding
ACOT1	2019.72	1103.32	acyl-CoA thioesterase 1	protein_coding
ACOT11	58.3475	200.523	acyl-CoA thioesterase 11	protein_coding
ACOT12	592.452	777.137	acyl-CoA thioesterase 12	protein_coding
ACOT13	1765.01	1112.23	acyl-CoA thioesterase 13	protein_coding
ACOT2	2972.36	951.814	acyl-CoA thioesterase 2	protein_coding
ACOT4	125.672	64.1672	acyl-CoA thioesterase 4	protein_coding
ACOT7	1451.96	3924.01	acyl-CoA thioesterase 7	protein_coding
ACOT8	537.47	920.622	acyl-CoA thioesterase 8	protein_coding
ACOT9	2458.45	1783.31	acyl-CoA thioesterase 9	protein_coding
ACOX1	984.053	1135.4	acyl-CoA oxidase 1	protein_coding
ACOX2	19.0752	36.5397	acyl-CoA oxidase 2	protein_coding
ACOX3	644.067	634.543	acyl-CoA oxidase 3, pristanoyl	protein_coding
ACOXL	68.4461	415.305	acyl-CoA oxidase like	protein_coding
ACP1	6185.96	2939.22	acid phosphatase 1	protein_coding
ACP2	640.701	1378.7	acid phosphatase 2, lysosomal	protein_coding
ACP3	74.0565	86.4475	acid phosphatase 3	protein_coding
ACP5	21.3193	138.138	acid phosphatase 5, tartrate resistant	protein_coding
ACP6	1253.35	410.849	acid phosphatase 6, lysophosphatidic	protein_coding
ACRBP	31.4179	11.5858	acrosin binding protein	protein_coding
ACSBG1	1886.2	1065	acyl-CoA synthetase bubblegum family member 1	protein_coding
ACSBG2	57.2255	93.5772	acyl-CoA synthetase bubblegum family member 2	protein_coding
ACSF2	1019.96	2358.15	acyl-CoA synthetase family member 2	protein_coding
ACSF3	817.987	370.744	acyl-CoA synthetase family member 3	protein_coding
ACSL1	1127.68	2208.42	acyl-CoA synthetase long chain family member 1	protein_coding
ACSL3	5093.07	6846.29	acyl-CoA synthetase long chain family member 3	protein_coding
ACSL3-AS1	412.921	666.626		lncRNA
ACSL4	2630.13	3133.5	acyl-CoA synthetase long chain family member 4	protein_coding
ACSL5	115.573	248.648	acyl-CoA synthetase long chain family member 5	protein_coding
ACSL6	38.1503	36.5397	acyl-CoA synthetase long chain family member 6	protein_coding
ACSM3	2439.38	2248.53	acyl-CoA synthetase medium chain family member 3	protein_coding
ACSS1	385.991	375.2	acyl-CoA synthetase short chain family member 1	protein_coding
ACSS2	1037.91	3943.61	acyl-CoA synthetase short chain family member 2	protein_coding
ACSS3	38.1503	165.765	acyl-CoA synthetase short chain family member 3	protein_coding
ACTA1	26.9296	24.9539	actin alpha 1, skeletal muscle	protein_coding
ACTA2	1216.32	160.418	actin alpha 2, smooth muscle	protein_coding
ACTA2-AS1	522.884	15.1506	ACTA2 antisense RNA 1	lncRNA
ACTB	125918	99866.5	actin beta	protein_coding
ACTBL2	31.4179	5.34727	actin beta like 2	protein_coding
ACTBP11	188.507	91.7948	ACTB pseudogene 11	pseudogene
ACTBP2	80.7889	61.4936	ACTB pseudogene 2	pseudogene
ACTBP4	145.869	51.6903	ACTB pseudogene 4	pseudogene
ACTBP8	54.9813	25.8451	ACTB pseudogene 8	pseudogene
ACTC1	125.672	65.0585	actin alpha cardiac muscle 1	protein_coding
ACTG1	98277.4	102476	actin gamma 1	protein_coding
ACTG1_1	98252.7	102399	actin gamma 1	protein_coding
ACTG1P10	30.2958	156.853	actin gamma 1 pseudogene 10	pseudogene
ACTG1P17	42.6386	41.887	actin gamma 1 pseudogene 17	transcribed_pseudogene
ACTG1P20	79.6668	314.598	actin gamma 1 pseudogene 20	transcribed_pseudogene
ACTG1P25	13.4648	48.1254	actin gamma 1 pseudogene 25	transcribed_pseudogene
ACTG1P3	14.5869	248.648	actin gamma 1 pseudogene 3	pseudogene
ACTG1P4	28.0517	278.949	actin gamma 1 pseudogene 4	transcribed_pseudogene
ACTG2	401.7	24.9539	actin gamma 2, smooth muscle	protein_coding
ACTL6A	1454.2	2930.3	actin like 6A	protein_coding
ACTL8	15.7089	24.9539	actin like 8	protein_coding
ACTN1	13918.1	12052.7	actinin alpha 1	protein_coding
ACTN2	58.3475	114.966	actinin alpha 2	protein_coding
ACTN4	46368.3	13679.2	actinin alpha 4	protein_coding
ACTN4_1	46347	13673	actinin alpha 4	protein_coding
ACTR10	2415.81	1814.51	actin related protein 10	protein_coding
ACTR1A	4939.34	4850.87	actin related protein 1A	protein_coding
ACTR1B	1036.79	1070.35	actin related protein 1B	protein_coding
ACTR1B_1	1032.3	1065	actin related protein 1B	protein_coding
ACTR2	12855.5	11854	actin related protein 2	protein_coding
ACTR3	6922.04	6277.7	actin related protein 3	protein_coding
ACTR3-AS1	635.09	851.998	ACTR3 antisense RNA 1	lncRNA
ACTR3B	531.86	408.175	actin related protein 3B	protein_coding
ACTR3C	136.892	330.64	actin related protein 3C	protein_coding
ACTR5	678.851	667.518	actin related protein 5	protein_coding
ACTR6	971.711	794.07	actin related protein 6	protein_coding
ACTR8	959.368	763.768	actin related protein 8	protein_coding
ACTRT3	105.474	102.489	actin related protein T3	protein_coding
ACVR1	1198.37	679.995	activin A receptor type 1	protein_coding
ACVR1B	935.805	1044.5	activin A receptor type 1B	protein_coding
ACVR1C	17.9531	118.531	activin A receptor type 1C	protein_coding
ACVR2A	322.033	312.815	activin A receptor type 2A	protein_coding
ACVR2B	246.855	163.983	activin A receptor type 2B	protein_coding
ACVR2B-AS1	122.305	14.2594	ACVR2B antisense RNA 1	lncRNA
ACY1	741.687	836.848	aminoacylase 1	protein_coding
ACY3	97.6199	0.891212	aminoacylase 3	protein_coding
ACYP1	331.01	491.949	acylphosphatase 1	protein_coding
ACYP2	796.668	546.313	acylphosphatase 2	protein_coding
ADA	637.335	971.421	adenosine deaminase	protein_coding
ADAD1	8.97654	70.4057	adenosine deaminase domain containing 1	protein_coding
ADAL	311.935	433.129	adenosine deaminase like	protein_coding
ADAM10	7018.53	3836.67	ADAM metallopeptidase domain 10	protein_coding
ADAM11	54.9813	135.464	ADAM metallopeptidase domain 11	protein_coding
ADAM12	411.799	245.974	ADAM metallopeptidase domain 12	protein_coding
ADAM15	5374.7	4831.26	ADAM metallopeptidase domain 15	protein_coding
ADAM17	2721.01	1805.59	ADAM metallopeptidase domain 17	protein_coding
ADAM18	12.3427	131.899	ADAM metallopeptidase domain 18	protein_coding
ADAM18_1	12.3427	141.703	ADAM metallopeptidase domain 18	protein_coding
ADAM19	758.518	363.614	ADAM metallopeptidase domain 19	protein_coding
ADAM20	53.8593	90.9036	ADAM metallopeptidase domain 20	protein_coding
ADAM22	96.4978	311.033	ADAM metallopeptidase domain 22	protein_coding
ADAM23	199.728	147.05	ADAM metallopeptidase domain 23	protein_coding
ADAM28	154.845	86.4475	ADAM metallopeptidase domain 28	protein_coding
ADAM32	154.845	301.23	ADAM metallopeptidase domain 32	protein_coding
ADAM32_1	139.136	341.334	ADAM metallopeptidase domain 32	protein_coding
ADAM3A	3.3662	61.4936	ADAM metallopeptidase domain 3A (pseudogene)	transcribed_pseudogene
ADAM5	3.3662	124.77	ADAM metallopeptidase domain 5 (pseudogene)	transcribed_pseudogene
ADAM7-AS1	177.287	267.364	ADAM7, ADAMDEC1 and ADAM28 antisense RNA 1	lncRNA
ADAM8	378.137	131.008	ADAM metallopeptidase domain 8	protein_coding
ADAM9	11815.4	6987.1	ADAM metallopeptidase domain 9	protein_coding
ADAM9_1	5547.5	2539.06	ADAM metallopeptidase domain 9	protein_coding
ADAMTS1	530.738	69.5145	ADAM metallopeptidase with thrombospondin type 1 motif 1	protein_coding
ADAMTS10	4532.03	35.6485	ADAM metallopeptidase with thrombospondin type 1 motif 10	protein_coding
ADAMTS12	175.043	402.828	ADAM metallopeptidase with thrombospondin type 1 motif 12	protein_coding
ADAMTS12_1	42.6386	49.9079	ADAM metallopeptidase with thrombospondin type 1 motif 12	protein_coding
ADAMTS13	969.467	867.149	ADAM metallopeptidase with thrombospondin type 1 motif 13	protein_coding
ADAMTS13_1	961.612	860.019	ADAM metallopeptidase with thrombospondin type 1 motif 13	protein_coding
ADAMTS15	273.785	149.724	ADAM metallopeptidase with thrombospondin type 1 motif 15	protein_coding
ADAMTS16	228.902	117.64	ADAM metallopeptidase with thrombospondin type 1 motif 16	protein_coding
ADAMTS17	69.5682	237.954	ADAM metallopeptidase with thrombospondin type 1 motif 17	protein_coding
ADAMTS18	25.8076	139.92	ADAM metallopeptidase with thrombospondin type 1 motif 18	protein_coding
ADAMTS19	15.7089	352.029	ADAM metallopeptidase with thrombospondin type 1 motif 19	protein_coding
ADAMTS2	37.0282	236.171	ADAM metallopeptidase with thrombospondin type 1 motif 2	protein_coding
ADAMTS20	35.9062	218.347	ADAM metallopeptidase with thrombospondin type 1 motif 20	protein_coding
ADAMTS3	74.0565	344.899	ADAM metallopeptidase with thrombospondin type 1 motif 3	protein_coding
ADAMTS6	335.498	587.309	ADAM metallopeptidase with thrombospondin type 1 motif 6	protein_coding
ADAMTS7	989.664	1048.96	ADAM metallopeptidase with thrombospondin type 1 motif 7	protein_coding
ADAMTS7P3	42.6386	28.5188	ADAMTS7 pseudogene 3	pseudogene
ADAMTS9	151.479	169.33	ADAM metallopeptidase with thrombospondin type 1 motif 9	protein_coding
ADAMTS9-AS2	35.9062	294.991	ADAMTS9 antisense RNA 2	lncRNA
ADAMTSL1	115.573	924.187	ADAMTS like 1	protein_coding
ADAMTSL3	140.258	438.476	ADAMTS like 3	protein_coding
ADAMTSL3_1	139.136	436.694	ADAMTS like 3	protein_coding
ADAMTSL4	61.7137	784.266	ADAMTS like 4	protein_coding
ADAMTSL4-AS1	188.507	105.163	ADAMTSL4 antisense RNA 1	lncRNA
ADAMTSL4-AS2	34.7841	349.355		lncRNA
ADAMTSL5	177.287	190.719	ADAMTS like 5	protein_coding
ADAP1	132.404	206.761	ArfGAP with dual PH domains 1	protein_coding
ADAP2	158.212	45.4518	ArfGAP with dual PH domains 2	protein_coding
ADAP2_1	151.479	44.5606	ArfGAP with dual PH domains 2	protein_coding
ADAR	7180.11	5771.49	adenosine deaminase RNA specific	protein_coding
ADARB1	317.545	624.739	adenosine deaminase RNA specific B1	protein_coding
ADARB2	62.8358	229.933	adenosine deaminase RNA specific B2 (inactive)	protein_coding
ADAT1	1363.31	733.467	adenosine deaminase tRNA specific 1	protein_coding
ADAT2	245.733	476.798	adenosine deaminase tRNA specific 2	protein_coding
ADAT3	177.287	383.221	adenosine deaminase tRNA specific 3	protein_coding
ADCK1	291.738	196.958	aarF domain containing kinase 1	protein_coding
ADCK2	1168.07	622.957	aarF domain containing kinase 2	protein_coding
ADCK5	694.56	417.978	aarF domain containing kinase 5	protein_coding
ADCK5_1	655.288	407.284	aarF domain containing kinase 5	protein_coding
ADCY1	142.503	142.594	adenylate cyclase 1	protein_coding
ADCY10	66.202	139.92	adenylate cyclase 10	protein_coding
ADCY10P1	184.019	165.765	ADCY10 pseudogene 1	transcribed_pseudogene
ADCY2	48.2489	420.652	adenylate cyclase 2	protein_coding
ADCY3	1756.04	3173.61	adenylate cyclase 3	protein_coding
ADCY5	100.986	66.8409	adenylate cyclase 5	protein_coding
ADCY6	1476.64	969.638	adenylate cyclase 6	protein_coding
ADCY7	1756.04	435.803	adenylate cyclase 7	protein_coding
ADCY8	40.3944	152.397	adenylate cyclase 8	protein_coding
ADCY9	970.589	578.396	adenylate cyclase 9	protein_coding
ADCYAP1	163.822	5.34727	adenylate cyclase activating polypeptide 1	protein_coding
ADD1	4157.26	4814.33	adducin 1	protein_coding
ADD2	2214.96	125.661	adducin 2	protein_coding
ADD3	1145.63	1528.43	adducin 3	protein_coding
ADD3-AS1	66.202	93.5772	ADD3 antisense RNA 1	lncRNA
ADGB	72.9344	456.3	androglobin	protein_coding
ADGRA2	503.808	265.581	adhesion G protein-coupled receptor A2	protein_coding
ADGRA3	1604.56	1342.16	adhesion G protein-coupled receptor A3	protein_coding
ADGRB1	60.5917	39.2133	adhesion G protein-coupled receptor B1	protein_coding
ADGRB2	921.218	168.439	adhesion G protein-coupled receptor B2	protein_coding
ADGRB3	46.0048	532.053	adhesion G protein-coupled receptor B3	protein_coding
ADGRD1	344.475	76.6442	adhesion G protein-coupled receptor D1	protein_coding
ADGRD1-AS1	86.3992	5.34727	ADGRD1 antisense RNA 1	lncRNA
ADGRE2	81.9109	295.882	adhesion G protein-coupled receptor E2	protein_coding
ADGRE3	30081.5	5390.05	adhesion G protein-coupled receptor E3	protein_coding
ADGRE5	1372.29	1306.52	adhesion G protein-coupled receptor E5	protein_coding
ADGRF1	11.2207	72.1882	adhesion G protein-coupled receptor F1	protein_coding
ADGRF2	19.0752	61.4936	adhesion G protein-coupled receptor F2	protein_coding
ADGRF3	40.3944	75.753	adhesion G protein-coupled receptor F3	protein_coding
ADGRF4	766.372	147.05	adhesion G protein-coupled receptor F4	protein_coding
ADGRF5	17.9531	75.753	adhesion G protein-coupled receptor F5	protein_coding
ADGRG1	2174.57	1682.61	adhesion G protein-coupled receptor G1	protein_coding
ADGRG2	524.006	124.77	adhesion G protein-coupled receptor G2	protein_coding
ADGRG4	7.85447	66.8409	adhesion G protein-coupled receptor G4	protein_coding
ADGRG5	116.695	102.489	adhesion G protein-coupled receptor G5	protein_coding
ADGRG6	2520.16	1061.43	adhesion G protein-coupled receptor G6	protein_coding
ADGRG7	12.3427	94.4684	adhesion G protein-coupled receptor G7	protein_coding
ADGRL1	985.176	1686.17	adhesion G protein-coupled receptor L1	protein_coding
ADGRL1_1	972.833	1654.98	adhesion G protein-coupled receptor L1	protein_coding
ADGRL1-AS1	921.218	1581.01	ADGRL1 antisense RNA 1	lncRNA
ADGRL1-AS1_1	909.997	1557.84	ADGRL1 antisense RNA 1	lncRNA
ADGRL2	295.104	2629.07	adhesion G protein-coupled receptor L2	protein_coding
ADGRL3	264.808	723.664	adhesion G protein-coupled receptor L3	protein_coding
ADGRL3-AS1	80.7889	75.753	ADGRL3 antisense RNA 1	lncRNA
ADGRL4	16.831	131.008	adhesion G protein-coupled receptor L4	protein_coding
ADGRV1	173.921	950.032	adhesion G protein-coupled receptor V1	protein_coding
ADH1B	5.61034	16.933	alcohol dehydrogenase 1B (class I), beta polypeptide	protein_coding
ADH1C	62.8358	8.91212	alcohol dehydrogenase 1C (class I), gamma polypeptide	protein_coding
ADH5	3264.1	5567.4	alcohol dehydrogenase 5 (class III), chi polypeptide	protein_coding
ADH6	52.7372	49.9079	alcohol dehydrogenase 6 (class V)	protein_coding
ADHFE1	124.55	67.7321	alcohol dehydrogenase iron containing 1	protein_coding
ADI1	1980.45	2089.89	acireductone dioxygenase 1	protein_coding
ADI1_1	1331.89	1246.81	acireductone dioxygenase 1	protein_coding
ADIPOR1	3898.06	2660.27	adiponectin receptor 1	protein_coding
ADIPOR2	3007.14	3334.02	adiponectin receptor 2	protein_coding
ADIPOR2_1	2995.92	3331.35	adiponectin receptor 2	protein_coding
ADIRF	237.878	267.364	adipogenesis regulatory factor	protein_coding
ADIRF-AS1	561.034	370.744	ADIRF antisense RNA 1	lncRNA
ADK	1548.45	3262.73	adenosine kinase	protein_coding
ADM	2287.9	349.355	adrenomedullin	protein_coding
ADM2	683.339	16.933	adrenomedullin 2	protein_coding
ADM5	129.038	67.7321	adrenomedullin 5 (putative)	protein_coding
ADNP	3547.98	3019.43	activity dependent neuroprotector homeobox	protein_coding
ADNP-AS1	1719.01	1887.59	ADNP antisense RNA 1	lncRNA
ADNP2	1163.58	1319.88	ADNP homeobox 2	protein_coding
ADO	2147.64	935.772	2-aminoethanethiol dioxygenase	protein_coding
ADORA1	15.7089	116.749	adenosine A1 receptor	protein_coding
ADORA2A	54.9813	19.6067	adenosine A2a receptor	protein_coding
ADORA2B	264.808	629.195	adenosine A2b receptor	protein_coding
ADPGK	2508.94	1300.28	ADP dependent glucokinase	protein_coding
ADPGK-AS1	136.892	158.636	ADPGK antisense RNA 1	lncRNA
ADPRH	151.479	67.7321	ADP-ribosylarginine hydrolase	protein_coding
ADPRHL1	722.612	38.3221	ADP-ribosylhydrolase like 1	protein_coding
ADPRM	492.588	166.657	ADP-ribose/CDP-alcohol diphosphatase, manganese dependent	protein_coding
ADPRS	1019.96	1205.81	ADP-ribosylserine hydrolase	protein_coding
ADRA1A	12.3427	76.6442	adrenoceptor alpha 1A	protein_coding
ADRA1B	333.254	223.694	adrenoceptor alpha 1B	protein_coding
ADRA1D	1192.76	21.3891	adrenoceptor alpha 1D	protein_coding
ADRA2C	612.649	1.78242	adrenoceptor alpha 2C	protein_coding
ADRB2	134.648	484.819	adrenoceptor beta 2	protein_coding
ADRM1	8615.24	6323.15	ADRM1 26S proteasome ubiquitin receptor	protein_coding
ADSL	2391.13	2729.78	adenylosuccinate lyase	protein_coding
ADSS1	436.484	263.799	adenylosuccinate synthase 1	protein_coding
ADSS2	2517.92	1881.35	adenylosuccinate synthase 2	protein_coding
ADTRP	63.9579	166.657	androgen dependent TFPI regulating protein	protein_coding
AEBP1	3.3662	659.497	AE binding protein 1	protein_coding
AEBP2	2214.96	1233.44	AE binding protein 2	protein_coding
AEN	4049.54	753.965	apoptosis enhancing nuclease	protein_coding
AFAP1	5011.15	2997.15	actin filament associated protein 1	protein_coding
AFAP1-AS1	4309.86	2433.01	AFAP1 antisense RNA 1	lncRNA
AFAP1L1	918.974	659.497	actin filament associated protein 1 like 1	protein_coding
AFAP1L2	1381.27	499.97	actin filament associated protein 1 like 2	protein_coding
AFDN	1706.67	2166.54	afadin, adherens junction formation factor	protein_coding
AFF1	1216.32	1344.84	AF4/FMR2 family member 1	protein_coding
AFF1-AS1	107.719	32.0836	AFF1 antisense RNA 1	lncRNA
AFF2	83.033	195.175	AF4/FMR2 family member 2	protein_coding
AFF3	513.907	519.576	AF4/FMR2 family member 3	protein_coding
AFF4	3357.23	3610.3	AF4/FMR2 family member 4	protein_coding
AFG1L	152.601	470.56	AFG1 like ATPase	protein_coding
AFG3L1P	696.804	708.513	AFG3 like matrix AAA peptidase subunit 1, pseudogene	transcribed_pseudogene
AFG3L2	3188.92	4095.12	AFG3 like matrix AAA peptidase subunit 2	protein_coding
AFMID	390.48	466.104	arylformamidase	protein_coding
AFP	88.6434	6.23848	alpha fetoprotein	protein_coding
AFTPH	2092.66	710.296	aftiphilin	protein_coding
AGA	1053.62	347.573	aspartylglucosaminidase	protein_coding
AGA-DT	300.714	346.681		lncRNA
AGAP1	2918.5	1487.43	ArfGAP with GTPase domain, ankyrin repeat and PH domain 1	protein_coding
AGAP10P	263.686	187.154	ArfGAP with GTPase domain, ankyrin repeat and PH domain 10, pseudogene	transcribed_pseudogene
AGAP11	138.014	196.067	ArfGAP with GTPase domain, ankyrin repeat and PH domain 11	lncRNA
AGAP12P	365.794	133.682	ArfGAP with GTPase domain, ankyrin repeat and PH domain 12, pseudogene	transcribed_pseudogene
AGAP12P_1	185.141	82.8827	ArfGAP with GTPase domain, ankyrin repeat and PH domain 12, pseudogene	transcribed_pseudogene
AGAP13P	276.029	163.092	ArfGAP with GTPase domain, ankyrin repeat and PH domain 13, pseudogene	transcribed_pseudogene
AGAP14P	197.484	126.552	ArfGAP with GTPase domain, ankyrin repeat and PH domain 14, pseudogene	transcribed_pseudogene
AGAP2	881.945	513.338	ArfGAP with GTPase domain, ankyrin repeat and PH domain 2	protein_coding
AGAP2-AS1	856.138	408.175	AGAP2 antisense RNA 1	lncRNA
AGAP3	2461.82	2277.94	ArfGAP with GTPase domain, ankyrin repeat and PH domain 3	protein_coding
AGAP4	434.24	325.292	ArfGAP with GTPase domain, ankyrin repeat and PH domain 4	protein_coding
AGAP5	180.653	137.247	ArfGAP with GTPase domain, ankyrin repeat and PH domain 5	protein_coding
AGAP6	554.301	254.887	ArfGAP with GTPase domain, ankyrin repeat and PH domain 6	protein_coding
AGAP7P	522.884	306.577	ArfGAP with GTPase domain, ankyrin repeat and PH domain 7, pseudogene	transcribed_pseudogene
AGAP9	743.931	246.866	ArfGAP with GTPase domain, ankyrin repeat and PH domain 9	protein_coding
AGBL1	75.1785	708.513	AGBL carboxypeptidase 1	protein_coding
AGBL2	46.0048	121.205	AGBL carboxypeptidase 2	protein_coding
AGBL2_1	44.8827	120.314	AGBL carboxypeptidase 2	protein_coding
AGBL3	222.169	266.472	AGBL carboxypeptidase 3	protein_coding
AGBL4	167.188	1158.58	AGBL carboxypeptidase 4	protein_coding
AGBL4-AS1	1.12207	8.02091	AGBL4 antisense RNA 1	lncRNA
AGBL4-IT1	10.0986	67.7321	AGBL4 intronic transcript 1	lncRNA
AGBL5	1860.39	1997.21	AGBL carboxypeptidase 5	protein_coding
AGER	33.662	165.765	advanced glycosylation end-product specific receptor	protein_coding
AGER_1	31.4179	179.134	advanced glycosylation end-product specific receptor	protein_coding
AGER_2	31.4179	173.786	advanced glycosylation end-product specific receptor	protein_coding
AGER_3	38.1503	195.175	advanced glycosylation end-product specific receptor	protein_coding
AGER_5	38.1503	201.414	advanced glycosylation end-product specific receptor	protein_coding
AGFG1	6004.18	2065.83	ArfGAP with FG repeats 1	protein_coding
AGFG2	941.415	450.062	ArfGAP with FG repeats 2	protein_coding
AGGF1	1715.64	1999.88	angiogenic factor with G-patch and FHA domains 1	protein_coding
AGGF1P1_1	46.0048	3.56485	angiogenic factor with G-patch and FHA domains 1 pseudogene 1	pseudogene
AGGF1P2	38.1503	1.78242	angiogenic factor with G-patch and FHA domains 1 pseudogene 2	pseudogene
AGK	1469.91	1119.36	acylglycerol kinase	protein_coding
AGK_1	1021.08	688.907	acylglycerol kinase	protein_coding
AGK-DT	14.5869	52.5815		lncRNA
AGL	316.423	566.811	amylo-alpha-1, 6-glucosidase, 4-alpha-glucanotransferase	protein_coding
AGMAT	269.296	73.9706	agmatinase	protein_coding
AGMO	157.089	425.108	alkylglycerol monooxygenase	protein_coding
AGO1	761.884	1019.55	argonaute RISC component 1	protein_coding
AGO2	1568.65	1456.24	argonaute RISC catalytic component 2	protein_coding
AGO3	672.119	721.882	argonaute RISC catalytic component 3	protein_coding
AGO4	402.822	532.945	argonaute RISC component 4	protein_coding
AGPAT1	852.772	1924.13	1-acylglycerol-3-phosphate O-acyltransferase 1	protein_coding
AGPAT1_1	1025.57	1548.93	1-acylglycerol-3-phosphate O-acyltransferase 1	protein_coding
AGPAT1_2	990.786	1886.7	1-acylglycerol-3-phosphate O-acyltransferase 1	protein_coding
AGPAT1_3	1046.89	1554.27	1-acylglycerol-3-phosphate O-acyltransferase 1	protein_coding
AGPAT1_4	990.786	1890.26	1-acylglycerol-3-phosphate O-acyltransferase 1	protein_coding
AGPAT1_5	990.786	1884.02	1-acylglycerol-3-phosphate O-acyltransferase 1	protein_coding
AGPAT2	2391.13	1940.17	1-acylglycerol-3-phosphate O-acyltransferase 2	protein_coding
AGPAT3	2798.44	2421.42	1-acylglycerol-3-phosphate O-acyltransferase 3	protein_coding
AGPAT4	354.573	385.003	1-acylglycerol-3-phosphate O-acyltransferase 4	protein_coding
AGPAT4-IT1	21.3193	10.6945	AGPAT4 intronic transcript 1	lncRNA
AGPAT5	1964.74	1260.17	1-acylglycerol-3-phosphate O-acyltransferase 5	protein_coding
AGPAT5_1	1951.28	1253.04	1-acylglycerol-3-phosphate O-acyltransferase 5	protein_coding
AGPS	1708.91	2173.67	alkylglycerone phosphate synthase	protein_coding
AGR2	6852.47	23.1715	anterior gradient 2, protein disulphide isomerase family member	protein_coding
AGRN	18774.4	9363.96	agrin	protein_coding
AGT	226.658	32.0836	angiotensinogen	protein_coding
AGTPBP1	1539.48	1514.17	ATP/GTP binding carboxypeptidase 1	protein_coding
AGTR1	315.301	27.6276	angiotensin II receptor type 1	protein_coding
AGTRAP	1842.44	2220.9	angiotensin II receptor associated protein	protein_coding
AGXT2	5.61034	46.343	alanine--glyoxylate aminotransferase 2	protein_coding
AHCTF1	2130.81	2228.03	AT-hook containing transcription factor 1	protein_coding
AHCTF1P1	144.747	147.941	AT-hook containing transcription factor 1 pseudogene 1	transcribed_pseudogene
AHCY	9264.91	9355.94	adenosylhomocysteinase	protein_coding
AHCYL1	2579.63	4020.26	adenosylhomocysteinase like 1	protein_coding
AHCYL2	1471.03	1163.03	adenosylhomocysteinase like 2	protein_coding
AHDC1	436.484	909.927	AT-hook DNA binding motif containing 1	protein_coding
AHI1	1362.19	710.296	Abelson helper integration site 1	protein_coding
AHI1-DT	47.1268	241.518	AHI1 divergent transcript	lncRNA
AHNAK	12373	13306.7	AHNAK nucleoprotein	protein_coding
AHNAK2	15947.9	3224.4	AHNAK nucleoprotein 2	protein_coding
AHR	2708.67	810.111	aryl hydrocarbon receptor	protein_coding
AHRR	244.611	204.979	aryl-hydrocarbon receptor repressor	protein_coding
AHSA1	4962.91	2586.3	activator of HSP90 ATPase activity 1	protein_coding
AHSA2P	3578.27	1811.83	activator of HSP90 ATPase homolog 2, pseudogene	transcribed_pseudogene
AIDA	3045.29	2203.08	axin interactor, dorsalization associated	protein_coding
AIDAP1	40.3944	19.6067	AIDA pseudogene 1	pseudogene
AIF1L	83.033	127.443	allograft inflammatory factor 1 like	protein_coding
AIFM1	2624.52	1689.74	apoptosis inducing factor mitochondria associated 1	protein_coding
AIFM2	3766.78	866.258	apoptosis inducing factor mitochondria associated 2	protein_coding
AIFM3	195.24	38.3221	apoptosis inducing factor mitochondria associated 3	protein_coding
AIG1	1125.43	1611.31	androgen induced 1	protein_coding
AIM2	103.23	105.163	absent in melanoma 2	protein_coding
AIMP1	1965.86	2016.81	aminoacyl tRNA synthetase complex interacting multifunctional protein 1	protein_coding
AIMP2	3626.52	2011.46	aminoacyl tRNA synthetase complex interacting multifunctional protein 2	protein_coding
AIP	1740.33	1691.52	aryl hydrocarbon receptor interacting protein	protein_coding
AJAP1	15.7089	44.5606	adherens junctions associated protein 1	protein_coding
AJM1	517.273	162.201	apical junction component 1 homolog	protein_coding
AJUBA	9727.21	7057.51	ajuba LIM protein	protein_coding
AJUBA-DT	434.24	250.431		lncRNA
AK1	1547.33	1851.94	adenylate kinase 1	protein_coding
AK2	2749.07	5586.12	adenylate kinase 2	protein_coding
AK2P1	48.2489	101.598	adenylate kinase 2 pseudogene 1	pseudogene
AK3	5704.59	3003.38	adenylate kinase 3	protein_coding
AK4	313.057	1577.44	adenylate kinase 4	protein_coding
AK4P1	105.474	237.954	adenylate kinase 4 pseudogene 1	pseudogene
AK4P1_1	117.817	205.87	adenylate kinase 4 pseudogene 1	pseudogene
AK4P3	69.5682	226.368	adenylate kinase 4 pseudogene 3	pseudogene
AK5	331.01	299.447	adenylate kinase 5	protein_coding
AK6	3513.19	3637.93	adenylate kinase 6	protein_coding
AK6_1	3571.54	3574.65	adenylate kinase 6	protein_coding
AK6_2	3567.05	3581.78	adenylate kinase 6	protein_coding
AK7	108.841	130.117	adenylate kinase 7	protein_coding
AK8	145.869	202.305	adenylate kinase 8	protein_coding
AK9	197.484	284.297	adenylate kinase 9	protein_coding
AKAP1	2026.45	1618.44	A-kinase anchoring protein 1	protein_coding
AKAP10	1549.58	904.58	A-kinase anchoring protein 10	protein_coding
AKAP11	1016.59	1159.47	A-kinase anchoring protein 11	protein_coding
AKAP12	2042.16	1582.79	A-kinase anchoring protein 12	protein_coding
AKAP13	3255.12	1292.26	A-kinase anchoring protein 13	protein_coding
AKAP17A	3182.18	1220.07	A-kinase anchoring protein 17A	protein_coding
AKAP3	38.1503	38.3221	A-kinase anchoring protein 3	protein_coding
AKAP5	65.0799	43.6694	A-kinase anchoring protein 5	protein_coding
AKAP6	524.006	610.48	A-kinase anchoring protein 6	protein_coding
AKAP7	236.756	298.556	A-kinase anchoring protein 7	protein_coding
AKAP8	1070.45	1465.15	A-kinase anchoring protein 8	protein_coding
AKAP8L	2520.16	1567.64	A-kinase anchoring protein 8 like	protein_coding
AKAP9	2405.71	1161.25	A-kinase anchoring protein 9	protein_coding
AKIP1	1878.34	876.061	A-kinase interacting protein 1	protein_coding
AKIRIN1	1823.36	1720.04	akirin 1	protein_coding
AKIRIN2	1885.07	1235.22	akirin 2	protein_coding
AKNA	694.56	180.916	AT-hook transcription factor	protein_coding
AKNAD1	33.662	58.82	AKNA domain containing 1	protein_coding
AKR1A1	3071.1	1521.3	aldo-keto reductase family 1 member A1	protein_coding
AKR1B1	48316.2	3818.84	aldo-keto reductase family 1 member B	protein_coding
AKR1B10	74378.5	43.6694	aldo-keto reductase family 1 member B10	protein_coding
AKR1B10P1	587.964	4.45606	aldo-keto reductase family 1 member B10 pseudogene 1	pseudogene
AKR1B15	6567.46	13.3682	aldo-keto reductase family 1 member B15	protein_coding
AKR1B1P2	22.4414	1.78242	aldo-keto reductase family 1 member B1 pseudogene 2	pseudogene
AKR1C1	52411.8	143.485	aldo-keto reductase family 1 member C1	protein_coding
AKR1C2	94677.8	253.104	aldo-keto reductase family 1 member C2	protein_coding
AKR1C3	73935.3	225.477	aldo-keto reductase family 1 member C3	protein_coding
AKR1C4	2798.44	13.3682	aldo-keto reductase family 1 member C4	protein_coding
AKR1C6P	83.033	36.5397	aldo-keto reductase family 1 member C6, pseudogene	transcribed_pseudogene
AKR1C7P	252.465	21.3891	aldo-keto reductase family 1 member C7, pseudogene	pseudogene
AKR1C8	177.287	51.6903	aldo-keto reductase family 1 member C8	protein_coding
AKR1D1	1.12207	67.7321	aldo-keto reductase family 1 member D1	protein_coding
AKR1D1P1	66.202	12.477	aldo-keto reductase family 1 member D1 pseudogene 1	pseudogene
AKR1E2	710.269	76.6442	aldo-keto reductase family 1 member E2	protein_coding
AKR7A2	751.785	990.136	aldo-keto reductase family 7 member A2	protein_coding
AKR7A3	67.3241	98.9245	aldo-keto reductase family 7 member A3	protein_coding
AKR7L	72.9344	80.2091	aldo-keto reductase family 7 like (gene/pseudogene)	transcribed_pseudogene
AKT1	7724.31	6182.34	AKT serine/threonine kinase 1	protein_coding
AKT1S1	5835.87	3084.48	AKT1 substrate 1	protein_coding
AKT2	6777.29	3285.01	AKT serine/threonine kinase 2	protein_coding
AKT3	2593.1	1333.25	AKT serine/threonine kinase 3	protein_coding
AKT3_1	2577.39	1335.04	AKT serine/threonine kinase 3	protein_coding
AKT3-IT1	10.0986	1.78242	AKT3 intronic transcript 1	lncRNA
AKTIP	2235.16	731.685	AKT interacting protein	protein_coding
ALAD	429.752	1155.01	aminolevulinate dehydratase	protein_coding
ALAS1	1251.11	1316.32	5'-aminolevulinate synthase 1	protein_coding
ALB	17.9531	22.2803	albumin	protein_coding
ALCAM	7147.57	4206.52	activated leukocyte cell adhesion molecule	protein_coding
ALDH16A1	2210.47	2187.03	aldehyde dehydrogenase 16 family member A1	protein_coding
ALDH18A1	2520.16	1901.85	aldehyde dehydrogenase 18 family member A1	protein_coding
ALDH1A1	127493	44.5606	aldehyde dehydrogenase 1 family member A1	protein_coding
ALDH1A2	62.8358	127.443	aldehyde dehydrogenase 1 family member A2	protein_coding
ALDH1A3	474.635	4364.26	aldehyde dehydrogenase 1 family member A3	protein_coding
ALDH1A3-AS1	378.137	3997.08	ALDH1A3 antisense RNA 1	lncRNA
ALDH1B1	2817.51	1161.25	aldehyde dehydrogenase 1 family member B1	protein_coding
ALDH1L1	7.85447	269.146	aldehyde dehydrogenase 1 family member L1	protein_coding
ALDH1L2	1068.21	225.477	aldehyde dehydrogenase 1 family member L2	protein_coding
ALDH2	9288.48	1260.17	aldehyde dehydrogenase 2 family member	protein_coding
ALDH3A1	94289.6	90.0124	aldehyde dehydrogenase 3 family member A1	protein_coding
ALDH3A2	6743.63	2486.48	aldehyde dehydrogenase 3 family member A2	protein_coding
ALDH3B1	13590.5	1916.11	aldehyde dehydrogenase 3 family member B1	protein_coding
ALDH4A1	457.804	546.313	aldehyde dehydrogenase 4 family member A1	protein_coding
ALDH5A1	1034.55	184.481	aldehyde dehydrogenase 5 family member A1	protein_coding
ALDH6A1	434.24	513.338	aldehyde dehydrogenase 6 family member A1	protein_coding
ALDH7A1	2047.77	7355.17	aldehyde dehydrogenase 7 family member A1	protein_coding
ALDH7A1P1	16.831	78.4266	aldehyde dehydrogenase 7 family member A1 pseudogene 1	pseudogene
ALDH8A1	29.1738	39.2133	aldehyde dehydrogenase 8 family member A1	protein_coding
ALDH9A1	1357.7	2069.39	aldehyde dehydrogenase 9 family member A1	protein_coding
ALDOA	34610.2	35978.2	aldolase, fructose-bisphosphate A	protein_coding
ALDOC	54.9813	1884.02	aldolase, fructose-bisphosphate C	protein_coding
ALG1	2414.69	1442.87	ALG1 chitobiosyldiphosphodolichol beta-mannosyltransferase	protein_coding
ALG10	109.963	213.891	ALG10 alpha-1,2-glucosyltransferase	protein_coding
ALG10B	440.973	286.97	ALG10 alpha-1,2-glucosyltransferase B	protein_coding
ALG11	1043.52	880.517	ALG11 alpha-1,2-mannosyltransferase	protein_coding
ALG12	1531.62	1925.02	ALG12 alpha-1,6-mannosyltransferase	protein_coding
ALG13	1878.34	491.058	ALG13 UDP-N-acetylglucosaminyltransferase subunit	protein_coding
ALG14	405.066	474.125	ALG14 UDP-N-acetylglucosaminyltransferase subunit	protein_coding
ALG14-AS1	146.991	157.744	ALG14 antisense RNA 1	lncRNA
ALG1L	273.785	65.0585	ALG1 chitobiosyldiphosphodolichol beta-mannosyltransferase like	transcribed_pseudogene
ALG1L10P	63.9579	0.891212	ALG1 like 10, pseudogene	pseudogene
ALG1L11P	125.672	40.9957	ALG1 like 11, pseudogene	pseudogene
ALG1L12P	182.897	49.0166	ALG1 like 12, pseudogene	pseudogene
ALG1L12P_1	53.8593	40.9957	ALG1 like 12, pseudogene	pseudogene
ALG1L13P	372.527	98.9245	ALG1 like 13, pseudogene	pseudogene
ALG1L13P_1	378.137	98.9245	ALG1 like 13, pseudogene	pseudogene
ALG1L2	95.3758	25.8451	ALG1 chitobiosyldiphosphodolichol beta-mannosyltransferase like 2	protein_coding
ALG1L3P	66.202	22.2803	ALG1 like 3, pseudogene	pseudogene
ALG1L6P	559.912	114.966	ALG1 like 6, pseudogene	pseudogene
ALG1L6P_1	544.203	110.51	ALG1 like 6, pseudogene	pseudogene
ALG1L7P	196.362	47.2342	ALG1 like 7, pseudogene	pseudogene
ALG1L8P	232.268	80.2091	ALG1 like 8, pseudogene	pseudogene
ALG1L9P	493.71	217.456	ALG1 like 9, pseudogene	transcribed_pseudogene
ALG2	2036.55	1227.2	ALG2 alpha-1,3/1,6-mannosyltransferase	protein_coding
ALG3	1998.4	1812.72	ALG3 alpha-1,3- mannosyltransferase	protein_coding
ALG5	1505.81	1412.57	ALG5 dolichyl-phosphate beta-glucosyltransferase	protein_coding
ALG6	292.86	623.848	ALG6 alpha-1,3-glucosyltransferase	protein_coding
ALG8	1449.71	1378.7	ALG8 alpha-1,3-glucosyltransferase	protein_coding
ALG9	718.123	1048.96	ALG9 alpha-1,2-mannosyltransferase	protein_coding
ALK	135.77	502.643	ALK receptor tyrosine kinase	protein_coding
ALKAL1	30.2958	33.866	ALK and LTK ligand 1	protein_coding
ALKAL2	3.3662	10.6945	ALK and LTK ligand 2	protein_coding
ALKBH1	599.184	565.919	alkB homolog 1, histone H2A dioxygenase	protein_coding
ALKBH2	1548.45	340.443	alkB homolog 2, alpha-ketoglutarate dependent dioxygenase	protein_coding
ALKBH3	1871.61	867.149	alkB homolog 3, alpha-ketoglutarate dependent dioxygenase	protein_coding
ALKBH3-AS1	665.386	210.326	ALKBH3 antisense RNA 1	lncRNA
ALKBH4	488.099	573.94	alkB homolog 4, lysine demethylase	protein_coding
ALKBH5	3330.3	1843.03	alkB homolog 5, RNA demethylase	protein_coding
ALKBH6	1381.27	1035.59	alkB homolog 6	protein_coding
ALKBH7	1051.38	1488.32	alkB homolog 7	protein_coding
ALKBH8	410.677	528.489	alkB homolog 8, tRNA methyltransferase	protein_coding
ALMS1	440.973	825.262	ALMS1 centrosome and basal body associated protein	protein_coding
ALMS1_1	438.729	824.371	ALMS1 centrosome and basal body associated protein	protein_coding
ALMS1-IT1	16.831	23.1715	ALMS1 intronic transcript 1	lncRNA
ALMS1P1	14.5869	33.866	ALMS1 pseudogene 1	transcribed_pseudogene
ALOX12	436.484	226.368	arachidonate 12-lipoxygenase, 12S type	protein_coding
ALOX12-AS1	733.832	322.619	ALOX12 antisense RNA 1	lncRNA
ALOX12B	171.676	6.23848	arachidonate 12-lipoxygenase, 12R type	protein_coding
ALOX5	797.79	43.6694	arachidonate 5-lipoxygenase	protein_coding
ALOX5_1	795.546	41.887	arachidonate 5-lipoxygenase	protein_coding
ALOX5AP	86.3992	78.4266	arachidonate 5-lipoxygenase activating protein	protein_coding
ALPG	16.831	0.891212	alkaline phosphatase, germ cell	protein_coding
ALPK1	535.226	441.15	alpha kinase 1	protein_coding
ALPK2	4326.69	120.314	alpha kinase 2	protein_coding
ALPL	24.6855	35.6485	alkaline phosphatase, biomineralization associated	protein_coding
ALPP	84.1551	1.78242	alkaline phosphatase, placental	protein_coding
ALS2	816.865	1286.91	alsin Rho guanine nucleotide exchange factor ALS2	protein_coding
ALS2CL	1182.66	1843.92	ALS2 C-terminal like	protein_coding
ALX1	115.573	62.3848	ALX homeobox 1	protein_coding
ALX3	133.526	147.941	ALX homeobox 3	protein_coding
ALX4	213.193	31.1924	ALX homeobox 4	protein_coding
ALYREF	1837.95	5955.97	Aly/REF export factor	protein_coding
AMACR	705.781	237.062	alpha-methylacyl-CoA racemase	protein_coding
AMBP	190.752	8.91212	alpha-1-microglobulin/bikunin precursor	protein_coding
AMBRA1	2790.58	2203.97	autophagy and beclin 1 regulator 1	protein_coding
AMD1	3560.32	3150.43	adenosylmethionine decarboxylase 1	protein_coding
AMD1P3	17.9531	6.23848	adenosylmethionine decarboxylase 1 pseudogene 3	pseudogene
AMDHD1	160.456	100.707	amidohydrolase domain containing 1	protein_coding
AMDHD2	672.119	962.509	amidohydrolase domain containing 2	protein_coding
AMER1	207.583	146.159	APC membrane recruitment protein 1	protein_coding
AMFR	5684.4	2441.92	autocrine motility factor receptor	protein_coding
AMH	706.903	188.937	anti-Mullerian hormone	protein_coding
AMIGO1	107.719	193.393	adhesion molecule with Ig like domain 1	protein_coding
AMIGO2	24102	1271.76	adhesion molecule with Ig like domain 2	protein_coding
AMIGO3	160.456	205.87	adhesion molecule with Ig like domain 3	protein_coding
AMMECR1	1439.61	647.02	AMMECR nuclear protein 1	protein_coding
AMMECR1L	1353.21	896.559	AMMECR1 like	protein_coding
AMOT	17.9531	101.598	angiomotin	protein_coding
AMOTL1	396.09	1925.02	angiomotin like 1	protein_coding
AMOTL2	5657.47	3944.5	angiomotin like 2	protein_coding
AMPD2	1488.98	1212.05	adenosine monophosphate deaminase 2	protein_coding
AMPD3	464.536	266.472	adenosine monophosphate deaminase 3	protein_coding
AMPH	20.1972	248.648	amphiphysin	protein_coding
AMT	252.465	145.268	aminomethyltransferase	protein_coding
AMY1A	49.371	30.3012	amylase alpha 1A	protein_coding
AMY1C	49.371	29.41	amylase alpha 1C	protein_coding
AMY2A	26.9296	310.142	amylase alpha 2A	protein_coding
AMY2B	365.794	564.137	amylase alpha 2B	protein_coding
AMYP1	5.61034	10.6945	amylase alpha pseudogene 1	pseudogene
AMZ1	3045.29	2101.48	archaelysin family metallopeptidase 1	protein_coding
AMZ2	3972.12	3673.57	archaelysin family metallopeptidase 2	protein_coding
AMZ2P1	570.01	226.368	AMZ2 pseudogene 1	transcribed_pseudogene
ANAPC1	1711.15	1949.97	anaphase promoting complex subunit 1	protein_coding
ANAPC10	537.47	642.564	anaphase promoting complex subunit 10	protein_coding
ANAPC10P1	12.3427	8.02091	anaphase promoting complex subunit 10 pseudogene 1	pseudogene
ANAPC11	4198.78	5086.15	anaphase promoting complex subunit 11	protein_coding
ANAPC13	1925.47	1697.76	anaphase promoting complex subunit 13	protein_coding
ANAPC15	1212.96	1196.9	anaphase promoting complex subunit 15	protein_coding
ANAPC16	5840.36	2247.64	anaphase promoting complex subunit 16	protein_coding
ANAPC1P1	35.9062	91.7948	ANAPC1 pseudogene 1	transcribed_pseudogene
ANAPC1P2	1405.95	507.991	ANAPC1 pseudogene 2	transcribed_pseudogene
ANAPC1P3	31.4179	18.7154	ANAPC1 pseudogene 3	pseudogene
ANAPC1P4	1015.47	674.647	ANAPC1 pseudogene 4	transcribed_pseudogene
ANAPC2	2152.13	1817.18	anaphase promoting complex subunit 2	protein_coding
ANAPC4	494.832	902.797	anaphase promoting complex subunit 4	protein_coding
ANAPC5	6415.98	4209.19	anaphase promoting complex subunit 5	protein_coding
ANAPC7	2217.21	1434.85	anaphase promoting complex subunit 7	protein_coding
ANG	549.813	61.4936	angiogenin	protein_coding
ANGEL1	979.565	459.865	angel homolog 1	protein_coding
ANGEL2	1249.98	911.71	angel homolog 2	protein_coding
ANGPT1	67.3241	212.108	angiopoietin 1	protein_coding
ANGPT2	77.4227	160.418	angiopoietin 2	protein_coding
ANGPT4	116.695	19.6067	angiopoietin 4	protein_coding
ANGPTL1	23.5634	16.0418	angiopoietin like 1	protein_coding
ANGPTL4	80.7889	1704	angiopoietin like 4	protein_coding
ANGPTL6	306.325	376.983	angiopoietin like 6	protein_coding
ANK1	203.094	164.874	ankyrin 1	protein_coding
ANK2	2971.24	2829.6	ankyrin 2	protein_coding
ANK3	483.611	912.601	ankyrin 3	protein_coding
ANKAR	418.531	639.89	ankyrin and armadillo repeat containing	protein_coding
ANKDD1A	1607.92	598.003	ankyrin repeat and death domain containing 1A	protein_coding
ANKDD1B	42.6386	97.1421	ankyrin repeat and death domain containing 1B	protein_coding
ANKEF1	1232.03	491.949	ankyrin repeat and EF-hand domain containing 1	protein_coding
ANKFN1	271.54	616.719	ankyrin repeat and fibronectin type III domain containing 1	protein_coding
ANKFY1	2250.87	2202.18	ankyrin repeat and FYVE domain containing 1	protein_coding
ANKH	2121.83	980.333	ANKH inorganic pyrophosphate transport regulator	protein_coding
ANKHD1	3306.73	4136.11	ankyrin repeat and KH domain containing 1	protein_coding
ANKHD1-EIF4EBP3	3678.14	4346.44	ANKHD1-EIF4EBP3 readthrough	protein_coding
ANKIB1	2275.55	1524.86	ankyrin repeat and IBR domain containing 1	protein_coding
ANKLE2	4470.32	4431.1	ankyrin repeat and LEM domain containing 2	protein_coding
ANKMY1	1293.74	346.681	ankyrin repeat and MYND domain containing 1	protein_coding
ANKMY2	1021.08	1034.7	ankyrin repeat and MYND domain containing 2	protein_coding
ANKRA2	1341.99	464.321	ankyrin repeat family A member 2	protein_coding
ANKRD1	2721.01	199.631	ankyrin repeat domain 1	protein_coding
ANKRD10	2791.7	2307.35	ankyrin repeat domain 10	protein_coding
ANKRD11	11083.8	3331.35	ankyrin repeat domain containing 11	protein_coding
ANKRD11P2	748.419	190.719	ANKRD11 pseudogene 2	pseudogene
ANKRD12	1488.98	1442.87	ankyrin repeat domain 12	protein_coding
ANKRD13A	1736.96	1664.78	ankyrin repeat domain 13A	protein_coding
ANKRD13B	455.56	286.97	ankyrin repeat domain 13B	protein_coding
ANKRD13C	936.927	1273.54	ankyrin repeat domain 13C	protein_coding
ANKRD13D	1202.86	885.864	ankyrin repeat domain 13D	protein_coding
ANKRD16	485.855	356.485	ankyrin repeat domain 16	protein_coding
ANKRD17	1794.19	2513.22	ankyrin repeat domain 17	protein_coding
ANKRD17-DT	111.085	99.8157		lncRNA
ANKRD18A	558.79	168.439	ankyrin repeat domain 18A	protein_coding
ANKRD18B	356.818	216.564	ankyrin repeat domain 18B	protein_coding
ANKRD18CP	592.452	485.71	ankyrin repeat domain 18C, pseudogene	transcribed_pseudogene
ANKRD18EP	60.5917	50.7991	ankyrin repeat domain 18E, pseudogene	pseudogene
ANKRD19P	121.183	180.025	ankyrin repeat domain 19, pseudogene	transcribed_pseudogene
ANKRD2	49.371	70.4057	ankyrin repeat domain 2	protein_coding
ANKRD20A1	35.9062	138.138	ankyrin repeat domain 20 family member A1	protein_coding
ANKRD20A11P	41.5165	22.2803	ankyrin repeat domain 20 family member A11, pseudogene	transcribed_pseudogene
ANKRD20A12P	253.587	26.7364	ankyrin repeat domain 20 family member A12, pseudogene	transcribed_pseudogene
ANKRD20A12P_1	237.878	26.7364	ankyrin repeat domain 20 family member A12, pseudogene	transcribed_pseudogene
ANKRD20A2P	33.662	161.309		transcribed_pseudogene
ANKRD20A3P	38.1503	149.724		transcribed_pseudogene
ANKRD20A4-ANKRD20A20P	131.282	187.154	ANKRD20A4-ANKRD20A20P readthrough	lncRNA
ANKRD20A5P	302.958	117.64	ankyrin repeat domain 20 family member A5, pseudogene	transcribed_pseudogene
ANKRD20A9P	15.7089	66.8409	ankyrin repeat domain 20 family member A9, pseudogene	transcribed_pseudogene
ANKRD22	105.474	30.3012	ankyrin repeat domain 22	protein_coding
ANKRD23	161.578	38.3221	ankyrin repeat domain 23	protein_coding
ANKRD26	1115.34	796.743	ankyrin repeat domain containing 26	protein_coding
ANKRD26P1	4.48827	118.531	ankyrin repeat domain 26 pseudogene 1	transcribed_pseudogene
ANKRD27	1866	1122.04	ankyrin repeat domain 27	protein_coding
ANKRD28	5346.65	2291.31	ankyrin repeat domain 28	protein_coding
ANKRD29	339.987	370.744	ankyrin repeat domain 29	protein_coding
ANKRD30A	306.325	179.134	ankyrin repeat domain 30A	protein_coding
ANKRD30B	65.0799	147.05	ankyrin repeat domain 30B	protein_coding
ANKRD30BL	15.7089	103.381	ankyrin repeat domain 30B like	protein_coding
ANKRD31	67.3241	217.456	ankyrin repeat domain 31	protein_coding
ANKRD33B	368.038	415.305	ankyrin repeat domain 33B	protein_coding
ANKRD34A	56.1034	55.2551	ankyrin repeat domain 34A	protein_coding
ANKRD35	4.48827	73.0794	ankyrin repeat domain 35	protein_coding
ANKRD36	627.236	480.363	ankyrin repeat domain 36	protein_coding
ANKRD36_1	600.306	457.192	ankyrin repeat domain 36	protein_coding
ANKRD36B	354.573	311.924	ankyrin repeat domain 36B	protein_coding
ANKRD36B_1	347.841	297.665	ankyrin repeat domain 36B	protein_coding
ANKRD36BP1	51.6151	42.7782	ankyrin repeat domain 36B pseudogene 1	transcribed_pseudogene
ANKRD36BP2	19.0752	15.1506	ankyrin repeat domain 36B pseudogene 2	transcribed_pseudogene
ANKRD36C	254.709	168.439	ankyrin repeat domain 36C	protein_coding
ANKRD37	195.24	181.807	ankyrin repeat domain 37	protein_coding
ANKRD39	264.808	293.209	ankyrin repeat domain 39	protein_coding
ANKRD40	2504.46	1836.79	ankyrin repeat domain 40	protein_coding
ANKRD42	727.1	455.409	ankyrin repeat domain 42	protein_coding
ANKRD42-DT	577.865	309.25	ANKRD42 divergent transcript	lncRNA
ANKRD44	157.089	478.581	ankyrin repeat domain 44	protein_coding
ANKRD44-IT1	22.4414	48.1254	ANKRD44 intronic transcript 1	lncRNA
ANKRD45	138.014	191.611	ankyrin repeat domain 45	protein_coding
ANKRD46	503.808	259.343	ankyrin repeat domain 46	protein_coding
ANKRD49	444.339	398.372	ankyrin repeat domain 49	protein_coding
ANKRD50	1428.39	679.995	ankyrin repeat domain containing 50	protein_coding
ANKRD52	3389.77	2652.25	ankyrin repeat domain 52	protein_coding
ANKRD54	644.067	729.902	ankyrin repeat domain 54	protein_coding
ANKRD55	129.038	199.631	ankyrin repeat domain 55	protein_coding
ANKRD6	394.968	482.146	ankyrin repeat domain 6	protein_coding
ANKRD61	89.7654	19.6067	ankyrin repeat domain 61	protein_coding
ANKRD62	10.0986	122.987	ankyrin repeat domain 62	protein_coding
ANKRD65	4.48827	106.945	ankyrin repeat domain 65	protein_coding
ANKRD65-AS1	13.4648	44.5606		lncRNA
ANKRD9	1348.73	1626.46	ankyrin repeat domain 9	protein_coding
ANKS1A	525.128	955.379	ankyrin repeat and sterile alpha motif domain containing 1A	protein_coding
ANKS1B	333.254	1197.79	ankyrin repeat and sterile alpha motif domain containing 1B	protein_coding
ANKS3	1483.37	537.401	ankyrin repeat and sterile alpha motif domain containing 3	protein_coding
ANKS6	1719.01	818.132	ankyrin repeat and sterile alpha motif domain containing 6	protein_coding
ANKZF1	1196.12	867.149	ankyrin repeat and zinc finger peptidyl tRNA hydrolase 1	protein_coding
ANLN	242.367	9003.02	anillin actin binding protein	protein_coding
ANO1	30.2958	120.314	anoctamin 1	protein_coding
ANO10	1325.16	1382.27	anoctamin 10	protein_coding
ANO2	88.6434	204.979	anoctamin 2	protein_coding
ANO3	29.1738	391.242	anoctamin 3	protein_coding
ANO5	520.639	97.1421	anoctamin 5	protein_coding
ANO6	3427.92	1662.11	anoctamin 6	protein_coding
ANO7	7719.83	10383.5	anoctamin 7	protein_coding
ANO7L1	11.2207	34.7573		transcribed_pseudogene
ANO8	530.738	568.593	anoctamin 8	protein_coding
ANO9	97.6199	414.413	anoctamin 9	protein_coding
ANOS1	25.8076	87.3388	anosmin 1	protein_coding
ANOS2P	93.1316	114.075	anosmin 2, pseudogene	pseudogene
ANP32A	7229.48	5664.54	acidic nuclear phosphoprotein 32 family member A	protein_coding
ANP32B	7624.45	12076.8	acidic nuclear phosphoprotein 32 family member B	protein_coding
ANP32BP1	39.2724	65.0585	acidic nuclear phosphoprotein 32 family member B pseudogene 1	pseudogene
ANP32E	1264.57	5320.53	acidic nuclear phosphoprotein 32 family member E	protein_coding
ANPEP	114.451	1735.19	alanyl aminopeptidase, membrane	protein_coding
ANTKMT	1724.62	617.61	adenine nucleotide translocase lysine methyltransferase	protein_coding
ANTXR1	12311.3	1777.08	ANTXR cell adhesion molecule 1	protein_coding
ANTXR2	839.307	524.033	ANTXR cell adhesion molecule 2	protein_coding
ANXA1	17820.7	11443.2	annexin A1	protein_coding
ANXA10	168.31	89.1212	annexin A10	protein_coding
ANXA11	6752.6	4800.07	annexin A11	protein_coding
ANXA13	838.185	21.3891	annexin A13	protein_coding
ANXA2	101743	55109.9	annexin A2	protein_coding
ANXA2P1	54.9813	43.6694	annexin A2 pseudogene 1	transcribed_pseudogene
ANXA2P2	2162.22	1232.55	annexin A2 pseudogene 2	transcribed_pseudogene
ANXA2P3	105.474	31.1924	annexin A2 pseudogene 3	transcribed_pseudogene
ANXA2R	107.719	81.9915	annexin A2 receptor	protein_coding
ANXA2R-AS1	65.0799	46.343	ANXA2R antisense RNA 1	lncRNA
ANXA2R-OT1	803.401	522.25	ANXA2R overlapping transcript	lncRNA
ANXA3	6613.47	1700.43	annexin A3	protein_coding
ANXA4	10476.7	1310.08	annexin A4	protein_coding
ANXA5	11732.3	12323.7	annexin A5	protein_coding
ANXA6	195.24	6299.08	annexin A6	protein_coding
ANXA7	5258.01	3190.54	annexin A7	protein_coding
ANXA8	22619.8	8299.85	annexin A8	protein_coding
ANXA8_1	4947.2	999.048		protein_coding
ANXA8L1	4469.2	3825.08	annexin A8 like 1	protein_coding
ANXA9	182.897	104.272	annexin A9	protein_coding
AOAH	24.6855	173.786	acyloxyacyl hydrolase	protein_coding
AOC2	177.287	98.0333	amine oxidase copper containing 2	protein_coding
AOC3	78.5447	16.0418	amine oxidase copper containing 3	protein_coding
AOPEP	7778.17	2523.91	aminopeptidase O (putative)	protein_coding
AOX1	1309.45	589.982	aldehyde oxidase 1	protein_coding
AOX3P	12.3427	40.9957	aldehyde oxidase 3, pseudogene	pseudogene
AOX3P-AOX2P	16.831	66.8409	AOX3P-AOX2P readthrough, transcribed pseudogene	transcribed_pseudogene
AP1AR	1431.76	874.279	adaptor related protein complex 1 associated regulatory protein	protein_coding
AP1B1	1870.49	4325.05	adaptor related protein complex 1 subunit beta 1	protein_coding
AP1G1	2289.02	2567.58	adaptor related protein complex 1 subunit gamma 1	protein_coding
AP1G2	3671.41	1583.68	adaptor related protein complex 1 subunit gamma 2	protein_coding
AP1G2-AS1	3112.62	1381.38	AP1G2 antisense RNA 1	lncRNA
AP1M1	1278.04	2151.39	adaptor related protein complex 1 subunit mu 1	protein_coding
AP1M2	515.029	1186.2	adaptor related protein complex 1 subunit mu 2	protein_coding
AP1S1	2443.86	2940.11	adaptor related protein complex 1 subunit sigma 1	protein_coding
AP1S2	540.837	342.225	adaptor related protein complex 1 subunit sigma 2	protein_coding
AP1S3	686.705	335.096	adaptor related protein complex 1 subunit sigma 3	protein_coding
AP2A1	5785.38	4744.81	adaptor related protein complex 2 subunit alpha 1	protein_coding
AP2A2	2788.34	2055.13	adaptor related protein complex 2 subunit alpha 2	protein_coding
AP2A2_1	2666.03	1840.35	adaptor related protein complex 2 subunit alpha 2	protein_coding
AP2A2_2	2565.05	1788.66	adaptor related protein complex 2 subunit alpha 2	protein_coding
AP2B1	7636.79	7749.98	adaptor related protein complex 2 subunit beta 1	protein_coding
AP2M1	9334.48	12542	adaptor related protein complex 2 subunit mu 1	protein_coding
AP2S1	6999.46	6991.56	adaptor related protein complex 2 subunit sigma 1	protein_coding
AP3B1	2824.24	3907.07	adaptor related protein complex 3 subunit beta 1	protein_coding
AP3B2	194.118	35.6485	adaptor related protein complex 3 subunit beta 2	protein_coding
AP3D1	4069.74	4662.82	adaptor related protein complex 3 subunit delta 1	protein_coding
AP3M1	1815.51	1898.28	adaptor related protein complex 3 subunit mu 1	protein_coding
AP3M2	748.419	528.489	adaptor related protein complex 3 subunit mu 2	protein_coding
AP3S1	2310.34	2492.72	adaptor related protein complex 3 subunit sigma 1	protein_coding
AP3S2	3172.09	1583.68	adaptor related protein complex 3 subunit sigma 2	protein_coding
AP4B1	383.747	465.213	adaptor related protein complex 4 subunit beta 1	protein_coding
AP4B1-AS1	506.053	480.363	AP4B1 antisense RNA 1	lncRNA
AP4E1	1578.75	955.379	adaptor related protein complex 4 subunit epsilon 1	protein_coding
AP4M1	1552.94	2092.57	adaptor related protein complex 4 subunit mu 1	protein_coding
AP4S1	493.71	529.38	adaptor related protein complex 4 subunit sigma 1	protein_coding
AP5B1	1380.14	706.731	adaptor related protein complex 5 subunit beta 1	protein_coding
AP5M1	1776.23	1170.16	adaptor related protein complex 5 subunit mu 1	protein_coding
AP5S1	750.663	777.137	adaptor related protein complex 5 subunit sigma 1	protein_coding
AP5Z1	1450.83	1389.4	adaptor related protein complex 5 subunit zeta 1	protein_coding
APAF1	481.367	652.367	apoptotic peptidase activating factor 1	protein_coding
APBA1	251.343	292.317	amyloid beta precursor protein binding family A member 1	protein_coding
APBA1_1	127.916	125.661	amyloid beta precursor protein binding family A member 1	protein_coding
APBA2	1346.48	499.97	amyloid beta precursor protein binding family A member 2	protein_coding
APBA2_1	1408.2	483.928	amyloid beta precursor protein binding family A member 2	protein_coding
APBA2_2	1352.09	448.28	amyloid beta precursor protein binding family A member 2	protein_coding
APBA3	460.048	446.497	amyloid beta precursor protein binding family A member 3	protein_coding
APBB1	2308.09	1371.57	amyloid beta precursor protein binding family B member 1	protein_coding
APBB1IP	113.329	154.18	amyloid beta precursor protein binding family B member 1 interacting protein	protein_coding
APBB2	1211.83	1782.42	amyloid beta precursor protein binding family B member 2	protein_coding
APBB3	398.334	763.768	amyloid beta precursor protein binding family B member 3	protein_coding
APC	629.48	1704	APC regulator of WNT signaling pathway	protein_coding
APC2	1050.26	153.288	APC regulator of WNT signaling pathway 2	protein_coding
APCDD1L	17.9531	84.6651	APC down-regulated 1 like	protein_coding
APCDD1L-DT	24.6855	88.23	APCDD1L divergent transcript	lncRNA
APEH	4085.45	4350	acylaminoacyl-peptide hydrolase	protein_coding
APEX1	11886.1	6286.61	apurinic/apyrimidinic endodeoxyribonuclease 1	protein_coding
APEX1_1	11884.9	6286.61	apurinic/apyrimidinic endodeoxyribonuclease 1	protein_coding
APEX2	1458.69	1078.37	apurinic/apyrimidinic endodeoxyribonuclease 2	protein_coding
APH1A	4663.31	5180.61	aph-1 homolog A, gamma-secretase subunit	protein_coding
APH1B	1002.01	344.899	aph-1 homolog B, gamma-secretase subunit	protein_coding
API5	4204.39	4720.75	apoptosis inhibitor 5	protein_coding
API5P1	102.108	63.276	apoptosis inhibitor 5 pseudogene 1	pseudogene
APIP	1647.2	700.492	APAF1 interacting protein	protein_coding
APLF	239	177.351	aprataxin and PNKP like factor	protein_coding
APLN	50.4931	925.969	apelin	protein_coding
APLNR	19.0752	0.891212	apelin receptor	protein_coding
APLP1	1669.64	147.05	amyloid beta precursor like protein 1	protein_coding
APLP2	14465.7	14983.9	amyloid beta precursor like protein 2	protein_coding
APMAP	7175.62	4455.17	adipocyte plasma membrane associated protein	protein_coding
APOA1-AS	324.278	324.401	APOA1 antisense RNA	antisense_RNA
APOB	4.48827	27.6276	apolipoprotein B	protein_coding
APOBEC2	37.0282	42.7782	apolipoprotein B mRNA editing enzyme catalytic subunit 2	protein_coding
APOBEC3B	26.9296	827.044	apolipoprotein B mRNA editing enzyme catalytic subunit 3B	protein_coding
APOBEC3B-AS1	7.85447	219.238	APOBEC3B antisense RNA 1	lncRNA
APOBEC3C	1772.87	1457.13	apolipoprotein B mRNA editing enzyme catalytic subunit 3C	protein_coding
APOBEC3D	29.1738	106.054	apolipoprotein B mRNA editing enzyme catalytic subunit 3D	protein_coding
APOBEC3F	142.503	209.435	apolipoprotein B mRNA editing enzyme catalytic subunit 3F	protein_coding
APOBEC3G	13.4648	242.41	apolipoprotein B mRNA editing enzyme catalytic subunit 3G	protein_coding
APOD	26.9296	40.9957	apolipoprotein D	protein_coding
APOE	134.648	888.538	apolipoprotein E	protein_coding
APOH	97.6199	32.9748	apolipoprotein H	protein_coding
APOL1	233.39	481.254	apolipoprotein L1	protein_coding
APOL2	709.147	1153.23	apolipoprotein L2	protein_coding
APOL3	16.831	200.523	apolipoprotein L3	protein_coding
APOL6	1428.39	785.158	apolipoprotein L6	protein_coding
APOLD1	180.653	393.024	apolipoprotein L domain containing 1	protein_coding
APOM	161.578	258.451	apolipoprotein M	protein_coding
APOM_1	161.578	260.234	apolipoprotein M	protein_coding
APOM_4	162.7	251.322	apolipoprotein M	protein_coding
APOO	5139.07	3315.31	apolipoprotein O	protein_coding
APOOL	755.152	524.924	apolipoprotein O like	protein_coding
APP	23964	15014.2	amyloid beta precursor protein	protein_coding
APPBP2	1056.99	1432.18	amyloid beta precursor protein binding protein 2	protein_coding
APPL1	997.518	1259.28	adaptor protein, phosphotyrosine interacting with PH domain and leucine zipper 1	protein_coding
APPL2	1719.01	753.074	adaptor protein, phosphotyrosine interacting with PH domain and leucine zipper 2	protein_coding
APRG1	102.108	79.3178	APRG1 tumor suppressor candidate	lncRNA
APRT	5670.93	2191.49	adenine phosphoribosyltransferase	protein_coding
APTR	405.066	396.589	Alu-mediated CDKN1A/p21 transcriptional regulator	lncRNA
APTX	2811.9	1845.7	aprataxin	protein_coding
AQP1	35.9062	7.12969	aquaporin 1 (Colton blood group)	protein_coding
AQP11	157.089	65.9497	aquaporin 11	protein_coding
AQP3	72.9344	180.916	aquaporin 3 (Gill blood group)	protein_coding
AQP7	54.9813	16.0418	aquaporin 7	protein_coding
AQR	1732.47	1325.23	aquarius intron-binding spliceosomal factor	protein_coding
AR	1556.31	221.021	androgen receptor	protein_coding
ARAF	2594.22	1771.73	A-Raf proto-oncogene, serine/threonine kinase	protein_coding
ARAP1	2683.99	1802.03	ArfGAP with RhoGAP domain, ankyrin repeat and PH domain 1	protein_coding
ARAP1-AS2	281.639	179.134	ARAP1 antisense RNA 2	lncRNA
ARAP2	90.8875	467.886	ArfGAP with RhoGAP domain, ankyrin repeat and PH domain 2	protein_coding
ARAP3	664.264	1407.22	ArfGAP with RhoGAP domain, ankyrin repeat and PH domain 3	protein_coding
ARCN1	2639.1	4103.14	archain 1	protein_coding
AREG	442.095	2506.98	amphiregulin	protein_coding
AREL1	1791.94	1862.63	apoptosis resistant E3 ubiquitin protein ligase 1	protein_coding
ARF1	18620.7	12916.3	ADP ribosylation factor 1	protein_coding
ARF2P	311.935	293.209	ADP ribosylation factor 2, pseudogene	pseudogene
ARF2P_1	154.845	139.92	ADP ribosylation factor 2, pseudogene	pseudogene
ARF2P_2	309.691	293.209	ADP ribosylation factor 2, pseudogene	pseudogene
ARF3	6236.45	5278.65	ADP ribosylation factor 3	protein_coding
ARF4	6323.97	3969.46	ADP ribosylation factor 4	protein_coding
ARF4-AS1	21.3193	13.3682	ARF4 antisense RNA 1	lncRNA
ARF5	4986.47	4262.67	ADP ribosylation factor 5	protein_coding
ARF6	3861.04	3023.88	ADP ribosylation factor 6	protein_coding
ARFGAP1	6777.29	3589.8	ADP ribosylation factor GTPase activating protein 1	protein_coding
ARFGAP2	2204.86	2559.56	ADP ribosylation factor GTPase activating protein 2	protein_coding
ARFGAP3	1979.33	1445.55	ADP ribosylation factor GTPase activating protein 3	protein_coding
ARFGEF1	2219.45	2100.59	ADP ribosylation factor guanine nucleotide exchange factor 1	protein_coding
ARFGEF1-DT	85.2772	270.928	ARFGEF1 divergent transcript	lncRNA
ARFGEF2	1826.73	1920.56	ADP ribosylation factor guanine nucleotide exchange factor 2	protein_coding
ARFGEF3	695.682	148.832	ARFGEF family member 3	protein_coding
ARFIP1	1178.17	1343.95	ADP ribosylation factor interacting protein 1	protein_coding
ARFIP2	2977.97	2712.85	ADP ribosylation factor interacting protein 2	protein_coding
ARFRP1	1699.93	1702.21	ADP ribosylation factor related protein 1	protein_coding
ARG2	1984.94	1014.2	arginase 2	protein_coding
ARGLU1	3138.42	4283.16	arginine and glutamate rich 1	protein_coding
ARHGAP1	2192.52	1546.25	Rho GTPase activating protein 1	protein_coding
ARHGAP10	377.015	1255.72	Rho GTPase activating protein 10	protein_coding
ARHGAP11A	519.517	3097.85	Rho GTPase activating protein 11A	protein_coding
ARHGAP11A_1	495.954	3034.58	Rho GTPase activating protein 11A	protein_coding
ARHGAP11A_2	503.808	3186.97	Rho GTPase activating protein 11A	protein_coding
ARHGAP11A-DT	212.071	97.1421	ARHGAP11A divergent transcript	lncRNA
ARHGAP11A-DT_1	232.268	113.184	ARHGAP11A divergent transcript	lncRNA
ARHGAP11A-DT_2	517.273	132.791	ARHGAP11A divergent transcript	lncRNA
ARHGAP11A-SCG5	3540.12	3201.23	ARHGAP11A-SCG5 readthrough	protein_coding
ARHGAP11A-SCG5_1	4017	3121.91	ARHGAP11A-SCG5 readthrough	protein_coding
ARHGAP11A-SCG5_2	3671.41	3283.22	ARHGAP11A-SCG5 readthrough	protein_coding
ARHGAP11B	103.23	480.363	Rho GTPase activating protein 11B	protein_coding
ARHGAP11B_1	104.352	491.949	Rho GTPase activating protein 11B	protein_coding
ARHGAP11B_2	98.742	473.233	Rho GTPase activating protein 11B	protein_coding
ARHGAP11B_3	103.23	491.949	Rho GTPase activating protein 11B	protein_coding
ARHGAP11B-DT	499.32	150.615	ARHGAP11B divergent transcript	lncRNA
ARHGAP11B-DT_1	537.47	147.05	ARHGAP11B divergent transcript	lncRNA
ARHGAP11B-DT_2	333.254	94.4684	ARHGAP11B divergent transcript	lncRNA
ARHGAP12	2166.71	1112.23	Rho GTPase activating protein 12	protein_coding
ARHGAP15	67.3241	749.509	Rho GTPase activating protein 15	protein_coding
ARHGAP15-AS1	13.4648	345.79		lncRNA
ARHGAP17	1401.46	986.571	Rho GTPase activating protein 17	protein_coding
ARHGAP17_1	1294.87	941.12	Rho GTPase activating protein 17	protein_coding
ARHGAP18	823.598	806.547	Rho GTPase activating protein 18	protein_coding
ARHGAP19	149.235	1119.36	Rho GTPase activating protein 19	protein_coding
ARHGAP19-SLIT1	155.967	1172.83	ARHGAP19-SLIT1 readthrough (NMD candidate)	lncRNA
ARHGAP20	273.785	122.987	Rho GTPase activating protein 20	protein_coding
ARHGAP21	2530.26	2430.33	Rho GTPase activating protein 21	protein_coding
ARHGAP22	1023.33	982.115	Rho GTPase activating protein 22	protein_coding
ARHGAP23	3782.49	3501.57	Rho GTPase activating protein 23	protein_coding
ARHGAP23_1	3558.08	3376.8	Rho GTPase activating protein 23	protein_coding
ARHGAP24	443.217	666.626	Rho GTPase activating protein 24	protein_coding
ARHGAP25	114.451	142.594	Rho GTPase activating protein 25	protein_coding
ARHGAP26	1128.8	1491.89	Rho GTPase activating protein 26	protein_coding
ARHGAP27	445.461	644.346	Rho GTPase activating protein 27	protein_coding
ARHGAP27_1	381.503	593.547	Rho GTPase activating protein 27	protein_coding
ARHGAP27_2	440.973	649.693	Rho GTPase activating protein 27	protein_coding
ARHGAP27P1	246.855	310.142	Rho GTPase activating protein 27 pseudogene 1	transcribed_pseudogene
ARHGAP27P1-BPTFP1-KPNA2P3	970.589	877.844	ARHGAP27P1-BPTFP1-KPNA2P3 readthrough, transcribed pseudogene	transcribed_pseudogene
ARHGAP28	452.193	224.585	Rho GTPase activating protein 28	protein_coding
ARHGAP29	2833.22	3712.79	Rho GTPase activating protein 29	protein_coding
ARHGAP29-AS1	22.4414	59.7112		lncRNA
ARHGAP30	66.202	28.5188	Rho GTPase activating protein 30	protein_coding
ARHGAP31	390.48	265.581	Rho GTPase activating protein 31	protein_coding
ARHGAP32	756.274	839.521	Rho GTPase activating protein 32	protein_coding
ARHGAP33	75.1785	387.677	Rho GTPase activating protein 33	protein_coding
ARHGAP35	4827.14	2752.06	Rho GTPase activating protein 35	protein_coding
ARHGAP39	1375.66	644.346	Rho GTPase activating protein 39	protein_coding
ARHGAP4	180.653	33.866	Rho GTPase activating protein 4	protein_coding
ARHGAP40	22.4414	283.405	Rho GTPase activating protein 40	protein_coding
ARHGAP42	628.358	407.284	Rho GTPase activating protein 42	protein_coding
ARHGAP44	164.944	281.623	Rho GTPase activating protein 44	protein_coding
ARHGAP44-AS1	67.3241	15.1506	ARHGAP44 and MYOCD antisense RNA 1	lncRNA
ARHGAP45	782.081	660.388	Rho GTPase activating protein 45	protein_coding
ARHGAP5	4620.68	1665.67	Rho GTPase activating protein 5	protein_coding
ARHGAP5-AS1	302.958	58.82	ARHGAP5 antisense RNA 1 (head to head)	lncRNA
ARHGAP6	185.141	209.435	Rho GTPase activating protein 6	protein_coding
ARHGAP8	171.676	393.916	Rho GTPase activating protein 8	protein_coding
ARHGAP9	722.612	341.334	Rho GTPase activating protein 9	protein_coding
ARHGDIA	9191.98	20131.6	Rho GDP dissociation inhibitor alpha	protein_coding
ARHGDIB	235.634	1867.98	Rho GDP dissociation inhibitor beta	protein_coding
ARHGEF1	5614.83	2381.32	Rho guanine nucleotide exchange factor 1	protein_coding
ARHGEF10	1822.24	1425.94	Rho guanine nucleotide exchange factor 10	protein_coding
ARHGEF10_1	1802.04	1405.44	Rho guanine nucleotide exchange factor 10	protein_coding
ARHGEF10L	915.607	380.547	Rho guanine nucleotide exchange factor 10 like	protein_coding
ARHGEF11	1977.08	1095.3	Rho guanine nucleotide exchange factor 11	protein_coding
ARHGEF12	3303.37	2551.54	Rho guanine nucleotide exchange factor 12	protein_coding
ARHGEF16	151.479	812.785	Rho guanine nucleotide exchange factor 16	protein_coding
ARHGEF17	1453.08	1493.67	Rho guanine nucleotide exchange factor 17	protein_coding
ARHGEF17-AS1	100.986	122.987	ARHGEF17 antisense RNA 1	lncRNA
ARHGEF18	1766.13	1752.12	Rho/Rac guanine nucleotide exchange factor 18	protein_coding
ARHGEF19	538.593	605.133	Rho guanine nucleotide exchange factor 19	protein_coding
ARHGEF19_1	535.226	601.568	Rho guanine nucleotide exchange factor 19	protein_coding
ARHGEF2	3433.53	1044.5	Rho/Rac guanine nucleotide exchange factor 2	protein_coding
ARHGEF2-AS1	31.4179	14.2594		lncRNA
ARHGEF2-AS2	42.6386	12.477		lncRNA
ARHGEF25	602.55	293.209	Rho guanine nucleotide exchange factor 25	protein_coding
ARHGEF26	129.038	238.845	Rho guanine nucleotide exchange factor 26	protein_coding
ARHGEF26_1	131.282	239.736	Rho guanine nucleotide exchange factor 26	protein_coding
ARHGEF28	2007.38	2003.44	Rho guanine nucleotide exchange factor 28	protein_coding
ARHGEF3	415.165	514.229	Rho guanine nucleotide exchange factor 3	protein_coding
ARHGEF3-AS1	10.0986	24.9539	ARHGEF3 antisense RNA 1	lncRNA
ARHGEF33	56.1034	120.314	Rho guanine nucleotide exchange factor 33	protein_coding
ARHGEF34P	52.7372	733.467	Rho guanine nucleotide exchange factor 34, pseudogene	transcribed_pseudogene
ARHGEF34P_1	25.8076	670.191	Rho guanine nucleotide exchange factor 34, pseudogene	transcribed_pseudogene
ARHGEF35	12.3427	421.543	Rho guanine nucleotide exchange factor 35	protein_coding
ARHGEF35_1	16.831	342.225	Rho guanine nucleotide exchange factor 35	protein_coding
ARHGEF35-AS1	118.939	1259.28	ARHGEF35 antisense RNA 1	lncRNA
ARHGEF35-AS1_1	90.8875	1241.46	ARHGEF35 antisense RNA 1	lncRNA
ARHGEF37	632.846	313.707	Rho guanine nucleotide exchange factor 37	protein_coding
ARHGEF38	29.1738	120.314	Rho guanine nucleotide exchange factor 38	protein_coding
ARHGEF39	693.438	850.216	Rho guanine nucleotide exchange factor 39	protein_coding
ARHGEF4	159.334	499.97	Rho guanine nucleotide exchange factor 4	protein_coding
ARHGEF40	1168.07	486.602	Rho guanine nucleotide exchange factor 40	protein_coding
ARHGEF5	60.5917	735.25	Rho guanine nucleotide exchange factor 5	protein_coding
ARHGEF5_1	70.6903	1024	Rho guanine nucleotide exchange factor 5	protein_coding
ARHGEF7	1683.1	1425.05	Rho guanine nucleotide exchange factor 7	protein_coding
ARHGEF9	915.607	699.601	Cdc42 guanine nucleotide exchange factor 9	protein_coding
ARID1A	1559.67	1961.56	AT-rich interaction domain 1A	protein_coding
ARID1B	1420.54	1532.88	AT-rich interaction domain 1B	protein_coding
ARID2	814.621	876.952	AT-rich interaction domain 2	protein_coding
ARID3A	562.156	183.59	AT-rich interaction domain 3A	protein_coding
ARID3B	126.794	234.389	AT-rich interaction domain 3B	protein_coding
ARID4A	770.861	597.112	AT-rich interaction domain 4A	protein_coding
ARID4B	1395.85	1104.21	AT-rich interaction domain 4B	protein_coding
ARID5A	123.427	149.724	AT-rich interaction domain 5A	protein_coding
ARID5B	1177.05	558.79	AT-rich interaction domain 5B	protein_coding
ARIH1	3954.17	1796.68	ariadne RBR E3 ubiquitin protein ligase 1	protein_coding
ARIH2	3585.01	2862.57	ariadne RBR E3 ubiquitin protein ligase 2	protein_coding
ARIH2OS	120.061	137.247	ARIH2 opposite strand lncRNA	lncRNA
ARL1	2857.91	1222.74	ADP ribosylation factor like GTPase 1	protein_coding
ARL10	8146.21	9324.75	ADP ribosylation factor like GTPase 10	protein_coding
ARL13B	769.739	872.496	ADP ribosylation factor like GTPase 13B	protein_coding
ARL14	22.4414	16.0418	ADP ribosylation factor like GTPase 14	protein_coding
ARL14EP	1506.94	593.547	ADP ribosylation factor like GTPase 14 effector protein	protein_coding
ARL14EP-DT	38.1503	190.719		lncRNA
ARL14EPL	1211.83	616.719	ADP ribosylation factor like GTPase 14 effector protein like	protein_coding
ARL14EPP1	31.4179	32.0836		pseudogene
ARL15	956.002	914.383	ADP ribosylation factor like GTPase 15	protein_coding
ARL16	1629.24	1204.03	ADP ribosylation factor like GTPase 16	protein_coding
ARL17A	1576.51	1564.08	ADP ribosylation factor like GTPase 17A	protein_coding
ARL17A_1	1448.59	874.279	ADP ribosylation factor like GTPase 17A	protein_coding
ARL17B	1265.69	1614.88	ADP ribosylation factor like GTPase 17B	protein_coding
ARL2	4376.06	2030.18	ADP ribosylation factor like GTPase 2	protein_coding
ARL2-SNX15	5545.26	2798.4	ARL2-SNX15 readthrough (NMD candidate)	lncRNA
ARL2BP	4033.83	2197.73	ADP ribosylation factor like GTPase 2 binding protein	protein_coding
ARL3	1880.59	1681.72	ADP ribosylation factor like GTPase 3	protein_coding
ARL4A	922.34	570.376	ADP ribosylation factor like GTPase 4A	protein_coding
ARL4AP5	40.3944	15.1506		protein_coding
ARL4C	2662.67	975.877	ADP ribosylation factor like GTPase 4C	protein_coding
ARL4D	1295.99	1172.83	ADP ribosylation factor like GTPase 4D	protein_coding
ARL5A	1681.98	1325.23	ADP ribosylation factor like GTPase 5A	protein_coding
ARL5AP4	122.305	82.8827	ARL5A pseudogene 4	pseudogene
ARL5B	973.955	871.605	ADP ribosylation factor like GTPase 5B	protein_coding
ARL6	209.827	303.903	ADP ribosylation factor like GTPase 6	protein_coding
ARL6IP1	7360.76	9429.91	ADP ribosylation factor like GTPase 6 interacting protein 1	protein_coding
ARL6IP4	11041.1	5901.6	ADP ribosylation factor like GTPase 6 interacting protein 4	protein_coding
ARL6IP5	5059.4	3462.36	ADP ribosylation factor like GTPase 6 interacting protein 5	protein_coding
ARL6IP6	676.607	1712.91	ADP ribosylation factor like GTPase 6 interacting protein 6	protein_coding
ARL8A	2621.15	843.978	ADP ribosylation factor like GTPase 8A	protein_coding
ARL8B	3626.52	2880.4	ADP ribosylation factor like GTPase 8B	protein_coding
ARL9	6.73241	57.9288	ADP ribosylation factor like GTPase 9	protein_coding
ARMC1	2286.77	1420.59	armadillo repeat containing 1	protein_coding
ARMC10	2136.42	1136.29	armadillo repeat containing 10	protein_coding
ARMC10_1	1392.49	730.794	armadillo repeat containing 10	protein_coding
ARMC10P1	428.63	163.983	armadillo repeat containing 10 pseudogene 1	pseudogene
ARMC12	90.8875	70.4057	armadillo repeat containing 12	protein_coding
ARMC2	670.997	825.262	armadillo repeat containing 2	protein_coding
ARMC5	754.03	475.016	armadillo repeat containing 5	protein_coding
ARMC6	746.175	1516.84	armadillo repeat containing 6	protein_coding
ARMC7	708.025	791.396	armadillo repeat containing 7	protein_coding
ARMC8	996.396	1182.64	armadillo repeat containing 8	protein_coding
ARMC9	545.325	825.262	armadillo repeat containing 9	protein_coding
ARMCX1	2.24414	438.476	armadillo repeat containing X-linked 1	protein_coding
ARMCX2	8.97654	285.188	armadillo repeat containing X-linked 2	protein_coding
ARMCX3	1111.97	688.015	armadillo repeat containing X-linked 3	protein_coding
ARMCX4	99.864	98.0333	armadillo repeat containing X-linked 4	protein_coding
ARMCX5	613.771	352.029	armadillo repeat containing X-linked 5	protein_coding
ARMCX5-GPRASP2	1618.02	1041.83	ARMCX5-GPRASP2 readthrough	protein_coding
ARMCX6	1447.47	561.463	armadillo repeat containing X-linked 6	protein_coding
ARMCX7P	333.254	153.288	armadillo repeat containing X-linked 7, pseudogene	pseudogene
ARMH1	300.714	58.82	armadillo like helical domain containing 1	protein_coding
ARMH3	739.443	1141.64	armadillo like helical domain containing 3	protein_coding
ARMH4	58.3475	170.221	armadillo like helical domain containing 4	protein_coding
ARMT1	807.889	1094.41	acidic residue methyltransferase 1	protein_coding
ARNT	1311.7	1412.57	aryl hydrocarbon receptor nuclear translocator	protein_coding
ARNT2	1154.61	133.682	aryl hydrocarbon receptor nuclear translocator 2	protein_coding
ARNT2-DT	32.54	12.477		lncRNA
ARNTL	1142.27	684.451	aryl hydrocarbon receptor nuclear translocator like	protein_coding
ARNTL2	1135.53	502.643	aryl hydrocarbon receptor nuclear translocator like 2	protein_coding
ARNTL2-AS1	1055.87	448.28	ARNTL2 antisense RNA 1	lncRNA
ARPC1A	4922.51	4945.33	actin related protein 2/3 complex subunit 1A	protein_coding
ARPC1B	9530.84	5729.6	actin related protein 2/3 complex subunit 1B	protein_coding
ARPC2	9687.93	12031.4	actin related protein 2/3 complex subunit 2	protein_coding
ARPC3	12691.7	6998.69	actin related protein 2/3 complex subunit 3	protein_coding
ARPC3P3	126.794	65.0585	actin related protein 2/3 complex subunit 3 pseudogene 3	pseudogene
ARPC4	5769.67	4137.9	actin related protein 2/3 complex subunit 4	protein_coding
ARPC4-TTLL3	7795	4847.3	ARPC4-TTLL3 readthrough	protein_coding
ARPC5	13101.3	6545.06	actin related protein 2/3 complex subunit 5	protein_coding
ARPC5L	1882.83	2953.48	actin related protein 2/3 complex subunit 5 like	protein_coding
ARPIN	1610.17	1050.74	actin related protein 2/3 complex inhibitor	protein_coding
ARPIN-AP3S2	4795.72	2634.42	ARPIN-AP3S2 readthrough	protein_coding
ARPP19	6892.86	3680.7	cAMP regulated phosphoprotein 19	protein_coding
ARPP19P2	22.4414	0.891212	ARPP19 pseudogene 2	pseudogene
ARRB1	848.283	165.765	arrestin beta 1	protein_coding
ARRB2	3314.59	1828.77	arrestin beta 2	protein_coding
ARRDC1	1573.14	1286.91	arrestin domain containing 1	protein_coding
ARRDC1-AS1	976.199	520.468	ARRDC1 antisense RNA 1	lncRNA
ARRDC2	883.067	612.262	arrestin domain containing 2	protein_coding
ARRDC3	1622.51	976.768	arrestin domain containing 3	protein_coding
ARRDC3-AS1	161.578	151.506	ARRDC3 antisense RNA 1	lncRNA
ARRDC4	1429.51	352.92	arrestin domain containing 4	protein_coding
ARRDC5	29.1738	272.711	arrestin domain containing 5	protein_coding
ARSA	1235.4	490.166	arylsulfatase A	protein_coding
ARSB	756.274	572.158	arylsulfatase B	protein_coding
ARSD	1741.45	151.506	arylsulfatase D	protein_coding
ARSD-AS1	549.813	39.2133	ARSD antisense RNA 1	lncRNA
ARSG	1898.54	1544.47	arylsulfatase G	protein_coding
ARSI	173.921	350.246	arylsulfatase family member I	protein_coding
ARSJ	323.156	372.527	arylsulfatase family member J	protein_coding
ARSK	319.789	471.451	arylsulfatase family member K	protein_coding
ARSL	1795.31	8.02091	arylsulfatase L	protein_coding
ART3	11.2207	109.619	ADP-ribosyltransferase 3 (inactive)	protein_coding
ARTN	40.3944	311.924	artemin	protein_coding
ARV1	612.649	678.212	ARV1 homolog, fatty acid homeostasis modulator	protein_coding
ARVCF	2291.26	1493.67	ARVCF delta catenin family member	protein_coding
ARX	168.31	1.78242	aristaless related homeobox	protein_coding
AS-PTPRE	25.8076	40.1045	lncRNA antisense to PTPRE protein-coding gene	lncRNA
AS3MT	259.198	262.016	arsenite methyltransferase	protein_coding
ASAH1	6855.83	2120.19	N-acylsphingosine amidohydrolase 1	protein_coding
ASAH1-AS1	46.0048	49.0166	ASAH1 antisense RNA 1	lncRNA
ASAH2	167.188	106.945	N-acylsphingosine amidohydrolase 2	protein_coding
ASAH2B	673.241	475.907	N-acylsphingosine amidohydrolase 2B	protein_coding
ASAP1	3889.09	1902.74	ArfGAP with SH3 domain, ankyrin repeat and PH domain 1	protein_coding
ASAP2	1586.6	1508.82	ArfGAP with SH3 domain, ankyrin repeat and PH domain 2	protein_coding
ASAP3	930.194	909.036	ArfGAP with SH3 domain, ankyrin repeat and PH domain 3	protein_coding
ASAP3_1	917.851	903.689	ArfGAP with SH3 domain, ankyrin repeat and PH domain 3	protein_coding
ASB1	1769.5	1450.89	ankyrin repeat and SOCS box containing 1	protein_coding
ASB13	2262.09	1173.73	ankyrin repeat and SOCS box containing 13	protein_coding
ASB14	721.49	952.705	ankyrin repeat and SOCS box containing 14	protein_coding
ASB15	14.5869	104.272	ankyrin repeat and SOCS box containing 15	protein_coding
ASB16	339.987	228.15	ankyrin repeat and SOCS box containing 16	protein_coding
ASB16-AS1	464.536	296.774	ASB16 antisense RNA 1	lncRNA
ASB18	22.4414	164.874	ankyrin repeat and SOCS box containing 18	protein_coding
ASB3	764.128	937.555	ankyrin repeat and SOCS box containing 3	protein_coding
ASB4	148.113	81.1003	ankyrin repeat and SOCS box containing 4	protein_coding
ASB6	1615.78	1868.87	ankyrin repeat and SOCS box containing 6	protein_coding
ASB7	1006.49	615.827	ankyrin repeat and SOCS box containing 7	protein_coding
ASB8	1234.27	673.756	ankyrin repeat and SOCS box containing 8	protein_coding
ASB9	319.789	32.9748	ankyrin repeat and SOCS box containing 9	protein_coding
ASCC1	2219.45	1366.23	activating signal cointegrator 1 complex subunit 1	protein_coding
ASCC2	1890.68	1856.39	activating signal cointegrator 1 complex subunit 2	protein_coding
ASCC3	1669.64	2351.91	activating signal cointegrator 1 complex subunit 3	protein_coding
ASCL5	41.5165	5.34727	achaete-scute family bHLH transcription factor 5	protein_coding
ASDURF	442.095	448.28	ASNSD1 upstream open reading frame	protein_coding
ASF1A	1099.63	772.681	anti-silencing function 1A histone chaperone	protein_coding
ASF1B	84.1551	3580.89	anti-silencing function 1B histone chaperone	protein_coding
ASH1L	2058.99	1851.94	ASH1 like histone lysine methyltransferase	protein_coding
ASH1L-AS1	114.451	64.1672	ASH1L antisense RNA 1	lncRNA
ASH2L	1725.74	1820.75	ASH2 like, histone lysine methyltransferase complex subunit	protein_coding
ASIC1	269.296	273.602	acid sensing ion channel subunit 1	protein_coding
ASIC2	320.911	623.848	acid sensing ion channel subunit 2	protein_coding
ASIC3	425.264	48.1254	acid sensing ion channel subunit 3	protein_coding
ASIC4	34.7841	23.1715	acid sensing ion channel subunit family member 4	protein_coding
ASIC4-AS1	918.974	1161.25		lncRNA
ASIC5	54.9813	31.1924	acid sensing ion channel subunit family member 5	protein_coding
ASIC5_1	52.7372	25.8451	acid sensing ion channel subunit family member 5	protein_coding
ASIP	371.404	345.79	agouti signaling protein	protein_coding
ASL	749.541	1272.65	argininosuccinate lyase	protein_coding
ASMT	2660.42	990.136	acetylserotonin O-methyltransferase	protein_coding
ASMTL	2136.42	991.027	acetylserotonin O-methyltransferase like	protein_coding
ASMTL-AS1	915.607	336.878	ASMTL antisense RNA 1	lncRNA
ASNS	7663.72	818.132	asparagine synthetase (glutamine-hydrolyzing)	protein_coding
ASNSD1	1708.91	1412.57	asparagine synthetase domain containing 1	protein_coding
ASPDH	80.7889	7.12969	aspartate dehydrogenase domain containing	protein_coding
ASPH	31978.9	5671.67	aspartate beta-hydroxylase	protein_coding
ASPHD1	1171.44	464.321	aspartate beta-hydroxylase domain containing 1	protein_coding
ASPHD2	276.029	249.539	aspartate beta-hydroxylase domain containing 2	protein_coding
ASPM	163.822	3154	assembly factor for spindle microtubules	protein_coding
ASPRV1	1409.32	715.643	aspartic peptidase retroviral like 1	protein_coding
ASPSCR1	2081.44	1339.49	ASPSCR1 tether for SLC2A4, UBX domain containing	protein_coding
ASRGL1	169.432	208.544	asparaginase and isoaspartyl peptidase 1	protein_coding
ASS1	3444.75	1375.14	argininosuccinate synthase 1	protein_coding
ASTE1	377.015	280.732	asteroid homolog 1	protein_coding
ASTN1	25.8076	175.569	astrotactin 1	protein_coding
ASTN2	1573.14	1955.32	astrotactin 2	protein_coding
ASTN2-AS1	5.61034	63.276	ASTN2 antisense RNA 1	lncRNA
ASXL1	2161.1	3515.83	ASXL transcriptional regulator 1	protein_coding
ASXL2	1219.69	1413.46	ASXL transcriptional regulator 2	protein_coding
ASXL3	15.7089	158.636	ASXL transcriptional regulator 3	protein_coding
ATAD1	4869.77	2136.23	ATPase family AAA domain containing 1	protein_coding
ATAD1_1	824.72	466.104	ATPase family AAA domain containing 1	protein_coding
ATAD2	345.597	3858.06	ATPase family AAA domain containing 2	protein_coding
ATAD2B	897.654	1043.61	ATPase family AAA domain containing 2B	protein_coding
ATAD3A	1753.79	2857.22	ATPase family AAA domain containing 3A	protein_coding
ATAD3B	439.851	1943.73	ATPase family AAA domain containing 3B	protein_coding
ATAD3C	114.451	287.861	ATPase family AAA domain containing 3C	protein_coding
ATAD5	338.864	796.743	ATPase family AAA domain containing 5	protein_coding
ATAT1	219.925	295.882	alpha tubulin acetyltransferase 1	protein_coding
ATAT1_1	213.193	291.426	alpha tubulin acetyltransferase 1	protein_coding
ATAT1_2	219.925	307.468	alpha tubulin acetyltransferase 1	protein_coding
ATAT1_4	218.803	294.991	alpha tubulin acetyltransferase 1	protein_coding
ATAT1_5	219.925	305.686	alpha tubulin acetyltransferase 1	protein_coding
ATAT1_6	219.925	302.121	alpha tubulin acetyltransferase 1	protein_coding
ATE1	1877.22	966.074	arginyltransferase 1	protein_coding
ATE1-AS1	30.2958	59.7112	ATE1 antisense RNA 1	lncRNA
ATF1	1487.86	999.94	activating transcription factor 1	protein_coding
ATF2	1063.72	1007.96	activating transcription factor 2	protein_coding
ATF3	1246.62	263.799	activating transcription factor 3	protein_coding
ATF4	20294.8	9887.1	activating transcription factor 4	protein_coding
ATF4P3	815.743	96.2509	activating transcription factor 4 pseudogene 3	pseudogene
ATF4P4	162.7	43.6694	activating transcription factor 4 pseudogene 4	pseudogene
ATF5	1896.29	756.639	activating transcription factor 5	protein_coding
ATF6	2220.57	1294.93	activating transcription factor 6	protein_coding
ATF6B	1069.33	1423.27	activating transcription factor 6 beta	protein_coding
ATF6B_1	1068.21	1423.27	activating transcription factor 6 beta	protein_coding
ATF6B_2	1015.47	1356.42	activating transcription factor 6 beta	protein_coding
ATF6B_3	1111.97	1306.52	activating transcription factor 6 beta	protein_coding
ATF7	1173.68	847.542	activating transcription factor 7	protein_coding
ATF7-NPFF	1291.5	924.187	ATF7-NPFF readthrough	protein_coding
ATF7IP	682.217	1176.4	activating transcription factor 7 interacting protein	protein_coding
ATF7IP2	264.808	140.811	activating transcription factor 7 interacting protein 2	protein_coding
ATG10	657.532	966.965	autophagy related 10	protein_coding
ATG101	2822	1389.4	autophagy related 101	protein_coding
ATG12	2198.13	2169.21	autophagy related 12	protein_coding
ATG13	3748.83	1835	autophagy related 13	protein_coding
ATG14	1073.82	673.756	autophagy related 14	protein_coding
ATG16L1	1494.59	779.81	autophagy related 16 like 1	protein_coding
ATG16L1_1	1492.35	776.245	autophagy related 16 like 1	protein_coding
ATG16L2	1114.21	583.744	autophagy related 16 like 2	protein_coding
ATG2A	1408.2	1219.18	autophagy related 2A	protein_coding
ATG2B	1101.87	952.705	autophagy related 2B	protein_coding
ATG3	2751.31	3220.84	autophagy related 3	protein_coding
ATG4A	759.64	659.497	autophagy related 4A cysteine peptidase	protein_coding
ATG4B	1749.3	2183.47	autophagy related 4B cysteine peptidase	protein_coding
ATG4C	308.569	634.543	autophagy related 4C cysteine peptidase	protein_coding
ATG4D	811.255	795.852	autophagy related 4D cysteine peptidase	protein_coding
ATG5	1206.22	1509.71	autophagy related 5	protein_coding
ATG7	3350.49	2223.57	autophagy related 7	protein_coding
ATG9A	3050.9	3399.97	autophagy related 9A	protein_coding
ATIC	36555.8	26720.3	5-aminoimidazole-4-carboxamide ribonucleotide formyltransferase/IMP cyclohydrolase	protein_coding
ATL1	318.667	221.912	atlastin GTPase 1	protein_coding
ATL2	1697.69	1488.32	atlastin GTPase 2	protein_coding
ATL3	3632.13	2371.51	atlastin GTPase 3	protein_coding
ATM	950.391	1056.98	ATM serine/threonine kinase	protein_coding
ATMIN	3212.48	864.475	ATM interactor	protein_coding
ATMIN_1	3211.36	864.475	ATM interactor	protein_coding
ATN1	5759.57	3627.23	atrophin 1	protein_coding
ATOH8	394.968	90.0124	atonal bHLH transcription factor 8	protein_coding
ATOX1	1831.21	1860.85	antioxidant 1 copper chaperone	protein_coding
ATOX1-AS1	44.8827	31.1924		lncRNA
ATP10A	757.396	70.4057	ATPase phospholipid transporting 10A (putative)	protein_coding
ATP10B	50.4931	387.677	ATPase phospholipid transporting 10B (putative)	protein_coding
ATP10D	347.841	650.585	ATPase phospholipid transporting 10D (putative)	protein_coding
ATP11A	567.766	645.237	ATPase phospholipid transporting 11A	protein_coding
ATP11AUN	8.97654	34.7573	ATP11A upstream neighbor lncRNA	lncRNA
ATP11B	940.293	1523.08	ATPase phospholipid transporting 11B (putative)	protein_coding
ATP11C	1085.04	618.501	ATPase phospholipid transporting 11C	protein_coding
ATP13A1	1934.44	1669.24	ATPase 13A1	protein_coding
ATP13A2	2090.41	2072.96	ATPase cation transporting 13A2	protein_coding
ATP13A2_1	2060.12	2035.53	ATPase cation transporting 13A2	protein_coding
ATP13A3	3032.95	3801.02	ATPase 13A3	protein_coding
ATP13A4	26.9296	244.192	ATPase 13A4	protein_coding
ATP1A1	11542.7	15035.6	ATPase Na+/K+ transporting subunit alpha 1	protein_coding
ATP1A1-AS1	8503.03	10212.4	ATP1A1 antisense RNA 1	lncRNA
ATP1A2	29.1738	16.0418	ATPase Na+/K+ transporting subunit alpha 2	protein_coding
ATP1A3	59.4696	19.6067	ATPase Na+/K+ transporting subunit alpha 3	protein_coding
ATP1A4	13.4648	31.1924	ATPase Na+/K+ transporting subunit alpha 4	protein_coding
ATP1B1	15000.9	1920.56	ATPase Na+/K+ transporting subunit beta 1	protein_coding
ATP1B3	3564.81	2590.75	ATPase Na+/K+ transporting subunit beta 3	protein_coding
ATP1B3P1	21.3193	2.67364	ATPase Na+/K+ transporting subunit beta 3 pseudogene 1	pseudogene
ATP23	157.089	328.857	ATP23 metallopeptidase and ATP synthase assembly factor homolog	protein_coding
ATP23_1	157.089	320.836	ATP23 metallopeptidase and ATP synthase assembly factor homolog	protein_coding
ATP2A1	181.775	196.067	ATPase sarcoplasmic/endoplasmic reticulum Ca2+ transporting 1	protein_coding
ATP2A1-AS1	34.7841	65.9497	ATP2A1 antisense RNA 1	lncRNA
ATP2A2	25317.2	8908.55	ATPase sarcoplasmic/endoplasmic reticulum Ca2+ transporting 2	protein_coding
ATP2A3	463.414	69.5145	ATPase sarcoplasmic/endoplasmic reticulum Ca2+ transporting 3	protein_coding
ATP2B1	6194.94	1872.44	ATPase plasma membrane Ca2+ transporting 1	protein_coding
ATP2B1-AS1	196.362	35.6485	ATP2B1 antisense RNA 1	lncRNA
ATP2B2	23.5634	105.163	ATPase plasma membrane Ca2+ transporting 2	protein_coding
ATP2B4	883.067	996.375	ATPase plasma membrane Ca2+ transporting 4	protein_coding
ATP2C1	2368.69	2003.44	ATPase secretory pathway Ca2+ transporting 1	protein_coding
ATP2C2	106.596	123.878	ATPase secretory pathway Ca2+ transporting 2	protein_coding
ATP2C2-AS1	80.7889	79.3178	ATP2C2 antisense RNA 1	lncRNA
ATP5F1A	9530.84	17125.5	ATP synthase F1 subunit alpha	protein_coding
ATP5F1B	23710.4	23701.8	ATP synthase F1 subunit beta	protein_coding
ATP5F1C	6154.54	5734.95	ATP synthase F1 subunit gamma	protein_coding
ATP5F1D	1696.57	3612.08	ATP synthase F1 subunit delta	protein_coding
ATP5F1E	9427.61	6842.72	ATP synthase F1 subunit epsilon	protein_coding
ATP5IF1	2544.85	3375.91	ATP synthase inhibitory factor subunit 1	protein_coding
ATP5MC1	2350.73	3141.52	ATP synthase membrane subunit c locus 1	protein_coding
ATP5MC2	8607.38	4597.76	ATP synthase membrane subunit c locus 2	protein_coding
ATP5MC3	4377.19	6930.06	ATP synthase membrane subunit c locus 3	protein_coding
ATP5ME	1457.57	1985.62	ATP synthase membrane subunit e	protein_coding
ATP5MF	4087.69	3285.01	ATP synthase membrane subunit f	protein_coding
ATP5MF-PTCD1	7725.44	6908.67	ATP5MF-PTCD1 readthrough	protein_coding
ATP5MG	5099.8	4350.9	ATP synthase membrane subunit g	protein_coding
ATP5MJ	4330.06	1982.95	ATP synthase membrane subunit j	protein_coding
ATP5MK	4543.25	3563.06	ATP synthase membrane subunit k	protein_coding
ATP5PB	4883.24	6758.95	ATP synthase peripheral stalk-membrane subunit b	protein_coding
ATP5PD	3817.27	6899.76	ATP synthase peripheral stalk subunit d	protein_coding
ATP5PF	2264.33	2566.69	ATP synthase peripheral stalk subunit F6	protein_coding
ATP5PO	3622.03	4751.05	ATP synthase peripheral stalk subunit OSCP	protein_coding
ATP6	140129	78347.3		protein_coding
ATP6AP1	4462.46	5833.87	ATPase H+ transporting accessory protein 1	protein_coding
ATP6AP1-DT	126.794	83.7739	ATP6AP1 divergent transcript	lncRNA
ATP6AP1L	167.188	322.619	ATPase H+ transporting accessory protein 1 like (pseudogene)	transcribed_pseudogene
ATP6AP2	6159.03	5235.87	ATPase H+ transporting accessory protein 2	protein_coding
ATP6V0A1	1310.58	1556.06	ATPase H+ transporting V0 subunit a1	protein_coding
ATP6V0A2	1282.52	837.739	ATPase H+ transporting V0 subunit a2	protein_coding
ATP6V0B	2636.86	3629.91	ATPase H+ transporting V0 subunit b	protein_coding
ATP6V0C	4387.29	4310.79	ATPase H+ transporting V0 subunit c	protein_coding
ATP6V0D1	2067.97	3753.78	ATPase H+ transporting V0 subunit d1	protein_coding
ATP6V0D1-DT	162.7	73.0794		lncRNA
ATP6V0D2	13.4648	53.4727	ATPase H+ transporting V0 subunit d2	protein_coding
ATP6V0E1	8588.31	3366.11	ATPase H+ transporting V0 subunit e1	protein_coding
ATP6V0E2	2922.99	765.551	ATPase H+ transporting V0 subunit e2	protein_coding
ATP6V0E2-AS1	179.531	32.0836	ATP6V0E2 antisense RNA 1	lncRNA
ATP6V1A	1869.36	1846.59	ATPase H+ transporting V1 subunit A	protein_coding
ATP6V1B1	168.31	46.343	ATPase H+ transporting V1 subunit B1	protein_coding
ATP6V1B2	2037.68	2604.12	ATPase H+ transporting V1 subunit B2	protein_coding
ATP6V1C1	2743.46	2121.98	ATPase H+ transporting V1 subunit C1	protein_coding
ATP6V1C2	4593.75	3699.42	ATPase H+ transporting V1 subunit C2	protein_coding
ATP6V1D	2081.44	1958.88	ATPase H+ transporting V1 subunit D	protein_coding
ATP6V1E1	3390.89	3626.34	ATPase H+ transporting V1 subunit E1	protein_coding
ATP6V1E2	637.335	198.74	ATPase H+ transporting V1 subunit E2	protein_coding
ATP6V1F	3288.78	2169.21	ATPase H+ transporting V1 subunit F	protein_coding
ATP6V1FNB	94.2537	51.6903	ATP6V1F neighbor	protein_coding
ATP6V1G1	5640.63	3078.25	ATPase H+ transporting V1 subunit G1	protein_coding
ATP6V1G2	10.0986	49.0166	ATPase H+ transporting V1 subunit G2	protein_coding
ATP6V1G2_3	10.0986	47.2342	ATPase H+ transporting V1 subunit G2	protein_coding
ATP6V1G2-DDX39B	4641.99	5885.56	ATP6V1G2-DDX39B readthrough (NMD candidate)	lncRNA
ATP6V1G2-DDX39B_1	3874.5	4626.28	ATP6V1G2-DDX39B readthrough (NMD candidate)	lncRNA
ATP6V1G2-DDX39B_2	4266.1	5761.68	ATP6V1G2-DDX39B readthrough (NMD candidate)	lncRNA
ATP6V1G2-DDX39B_3	4510.71	5824.96	ATP6V1G2-DDX39B readthrough (NMD candidate)	lncRNA
ATP6V1G2-DDX39B_4	4435.53	5712.67	ATP6V1G2-DDX39B readthrough (NMD candidate)	lncRNA
ATP6V1G2-DDX39B_5	4498.37	5798.22	ATP6V1G2-DDX39B readthrough (NMD candidate)	lncRNA
ATP6V1G2-DDX39B_6	4509.59	5832.98	ATP6V1G2-DDX39B readthrough (NMD candidate)	lncRNA
ATP6V1G2-DDX39B_7	4553.35	5978.25	ATP6V1G2-DDX39B readthrough (NMD candidate)	lncRNA
ATP6V1H	1638.22	1595.27	ATPase H+ transporting V1 subunit H	protein_coding
ATP7A	1339.75	1501.69	ATPase copper transporting alpha	protein_coding
ATP7B	289.493	306.577	ATPase copper transporting beta	protein_coding
ATP8	55149.6	32023		protein_coding
ATP8A1	47.1268	314.598	ATPase phospholipid transporting 8A1	protein_coding
ATP8A2	72.9344	527.597	ATPase phospholipid transporting 8A2	protein_coding
ATP8A2P3	3.3662	65.0585	ATPase phospholipid transporting 8A2 pseudogene 3	pseudogene
ATP8B1	1241.01	1328.8	ATPase phospholipid transporting 8B1	protein_coding
ATP8B1-AS1	865.114	817.241	ATP8B1 antisense RNA 1	lncRNA
ATP8B2	1395.85	886.756	ATPase phospholipid transporting 8B2	protein_coding
ATP8B3	127.916	60.6024	ATPase phospholipid transporting 8B3	protein_coding
ATP8B4	114.451	329.748	ATPase phospholipid transporting 8B4 (putative)	protein_coding
ATP8B5P	116.695	93.5772	ATPase phospholipid transporting 8B5, pseudogene	transcribed_pseudogene
ATP9A	2529.14	601.568	ATPase phospholipid transporting 9A (putative)	protein_coding
ATP9B	921.218	686.233	ATPase phospholipid transporting 9B (putative)	protein_coding
ATPAF1	1172.56	1635.37	ATP synthase mitochondrial F1 complex assembly factor 1	protein_coding
ATPAF2	626.114	597.112	ATP synthase mitochondrial F1 complex assembly factor 2	protein_coding
ATPSCKMT	803.401	634.543	ATP synthase c subunit lysine N-methyltransferase	protein_coding
ATR	1364.43	1104.21	ATR serine/threonine kinase	protein_coding
ATRAID	6752.6	2532.82	all-trans retinoic acid induced differentiation factor	protein_coding
ATRIP	704.659	1204.03	ATR interacting protein	protein_coding
ATRN	4927	3154	attractin	protein_coding
ATRNL1	72.9344	906.362	attractin like 1	protein_coding
ATRX	4249.27	2135.34	ATRX chromatin remodeler	protein_coding
ATXN1	1081.67	738.815	ataxin 1	protein_coding
ATXN1-AS1	99.864	24.9539	ATXN1 antisense RNA 1	lncRNA
ATXN10	3572.66	3873.21	ataxin 10	protein_coding
ATXN1L	1512.55	1548.93	ataxin 1 like	protein_coding
ATXN2	1566.41	1062.32	ataxin 2	protein_coding
ATXN2L	4718.3	3236.88	ataxin 2 like	protein_coding
ATXN3	855.016	510.664	ataxin 3	protein_coding
ATXN7	830.33	1007.96	ataxin 7	protein_coding
ATXN7L1	399.456	449.171	ataxin 7 like 1	protein_coding
ATXN7L2	142.503	268.255	ataxin 7 like 2	protein_coding
ATXN7L3	3057.63	2469.55	ataxin 7 like 3	protein_coding
ATXN7L3-AS1	67.3241	70.4057		lncRNA
ATXN7L3B	2643.59	1699.54	ataxin 7 like 3B	protein_coding
AUH	778.715	677.321	AU RNA binding methylglutaconyl-CoA hydratase	protein_coding
AUNIP	961.612	852.89	aurora kinase A and ninein interacting protein	protein_coding
AUP1	6662.84	3029.23	AUP1 lipid droplet regulating VLDL assembly factor	protein_coding
AURKA	375.893	4939.99	aurora kinase A	protein_coding
AURKAIP1	4392.9	4875.82	aurora kinase A interacting protein 1	protein_coding
AURKB	48.2489	2495.39	aurora kinase B	protein_coding
AURKC	95.3758	39.2133	aurora kinase C	protein_coding
AUTS2	1492.35	1143.42	activator of transcription and developmental regulator AUTS2	protein_coding
AVEN	2597.59	659.497	apoptosis and caspase activation inhibitor	protein_coding
AVIL	167.188	167.548	advillin	protein_coding
AVL9	2203.74	1210.27	AVL9 cell migration associated	protein_coding
AVPI1	5003.3	1805.59	arginine vasopressin induced 1	protein_coding
AXDND1	58.3475	364.506	axonemal dynein light chain domain containing 1	protein_coding
AXIN1	2620.03	855.563	axin 1	protein_coding
AXIN2	311.935	102.489	axin 2	protein_coding
AXL	11615.6	6610.12	AXL receptor tyrosine kinase	protein_coding
AZI2	1859.27	1489.21	5-azacytidine induced 2	protein_coding
AZIN1	2801.8	2924.96	antizyme inhibitor 1	protein_coding
AZIN2	529.616	907.254	antizyme inhibitor 2	protein_coding
B2M	17157.5	26967.2	beta-2-microglobulin	protein_coding
B2M_1	13353.7	21254.5	beta-2-microglobulin	protein_coding
B3GALNT1	4.48827	178.242	beta-1,3-N-acetylgalactosaminyltransferase 1 (globoside blood group)	protein_coding
B3GALNT2	1926.59	973.203	beta-1,3-N-acetylgalactosaminyltransferase 2	protein_coding
B3GALNT2_1	1749.3	882.3	beta-1,3-N-acetylgalactosaminyltransferase 2	protein_coding
B3GALT1	105.474	445.606	beta-1,3-galactosyltransferase 1	protein_coding
B3GALT1-AS1	19.0752	145.268	B3GALT1 antisense RNA 1	lncRNA
B3GALT4	44.8827	49.0166	beta-1,3-galactosyltransferase 4	protein_coding
B3GALT4_1	44.8827	48.1254	beta-1,3-galactosyltransferase 4	protein_coding
B3GALT6	913.363	1044.5	beta-1,3-galactosyltransferase 6	protein_coding
B3GAT2	933.56	915.274	beta-1,3-glucuronyltransferase 2	protein_coding
B3GAT3	1704.42	1114.01	beta-1,3-glucuronyltransferase 3	protein_coding
B3GLCT	475.757	516.903	beta 3-glucosyltransferase	protein_coding
B3GNT2	638.457	557.007	UDP-GlcNAc:betaGal beta-1,3-N-acetylglucosaminyltransferase 2	protein_coding
B3GNT3	122.305	230.824	UDP-GlcNAc:betaGal beta-1,3-N-acetylglucosaminyltransferase 3	protein_coding
B3GNT4	1908.64	1071.24	UDP-GlcNAc:betaGal beta-1,3-N-acetylglucosaminyltransferase 4	protein_coding
B3GNT5	423.02	1989.18	UDP-GlcNAc:betaGal beta-1,3-N-acetylglucosaminyltransferase 5	protein_coding
B3GNT7	49.371	8.91212	UDP-GlcNAc:betaGal beta-1,3-N-acetylglucosaminyltransferase 7	protein_coding
B3GNT9	430.874	831.501	UDP-GlcNAc:betaGal beta-1,3-N-acetylglucosaminyltransferase 9	protein_coding
B3GNTL1	439.851	396.589	UDP-GlcNAc:betaGal beta-1,3-N-acetylglucosaminyltransferase like 1	protein_coding
B3GNTL1_1	325.4	394.807	UDP-GlcNAc:betaGal beta-1,3-N-acetylglucosaminyltransferase like 1	protein_coding
B4GALNT1	658.654	630.978	beta-1,4-N-acetyl-galactosaminyltransferase 1	protein_coding
B4GALNT2	23.5634	99.8157	beta-1,4-N-acetyl-galactosaminyltransferase 2	protein_coding
B4GALNT3	66.202	172.895	beta-1,4-N-acetyl-galactosaminyltransferase 3	protein_coding
B4GALNT4	1716.76	1069.45	beta-1,4-N-acetyl-galactosaminyltransferase 4	protein_coding
B4GALT1	14919	6265.22	beta-1,4-galactosyltransferase 1	protein_coding
B4GALT1-AS1	639.579	341.334	B4GALT1 antisense RNA 1	lncRNA
B4GALT2	2259.84	2631.75	beta-1,4-galactosyltransferase 2	protein_coding
B4GALT3	771.983	913.492	beta-1,4-galactosyltransferase 3	protein_coding
B4GALT4	2594.22	704.948	beta-1,4-galactosyltransferase 4	protein_coding
B4GALT4-AS1	819.109	348.464	B4GALT4 antisense RNA 1	lncRNA
B4GALT5	4334.55	3086.27	beta-1,4-galactosyltransferase 5	protein_coding
B4GALT6	547.569	508.882	beta-1,4-galactosyltransferase 6	protein_coding
B4GALT7	1229.79	1071.24	beta-1,4-galactosyltransferase 7	protein_coding
B4GAT1	874.091	770.007	beta-1,4-glucuronyltransferase 1	protein_coding
B4GAT1-DT	57.2255	294.1	B4GAT1 divergent transcript	lncRNA
B9D1	1858.14	909.036	B9 domain containing 1	protein_coding
B9D2	631.724	190.719	B9 domain containing 2	protein_coding
BAALC	50.4931	53.4727	BAALC binder of MAP3K1 and KLF4	protein_coding
BAAT	200.85	37.4309	bile acid-CoA:amino acid N-acyltransferase	protein_coding
BAAT_1	258.076	23.1715	bile acid-CoA:amino acid N-acyltransferase	protein_coding
BABAM1	1502.45	3066.66	BRISC and BRCA1 A complex member 1	protein_coding
BABAM2	3381.91	1441.98	BRISC and BRCA1 A complex member 2	protein_coding
BABAM2-AS1	176.165	57.9288	BABAM2 antisense RNA 1	lncRNA
BACE1	1320.67	977.659	beta-secretase 1	protein_coding
BACE1-AS	74.0565	77.5354	BACE1 antisense RNA	antisense_RNA
BACE2	738.321	1269.98	beta-secretase 2	protein_coding
BACH1	641.823	868.04	BTB domain and CNC homolog 1	protein_coding
BACH2	39.2724	404.61	BTB domain and CNC homolog 2	protein_coding
BAD	3223.7	2097.02	BCL2 associated agonist of cell death	protein_coding
BAG1	5924.52	3143.3	BAG cochaperone 1	protein_coding
BAG2	2248.62	964.291	BAG cochaperone 2	protein_coding
BAG3	2707.55	2572.04	BAG cochaperone 3	protein_coding
BAG4	848.283	689.798	BAG cochaperone 4	protein_coding
BAG5	1458.69	1220.07	BAG cochaperone 5	protein_coding
BAG6	2649.2	4793.83	BAG cochaperone 6	protein_coding
BAG6_1	2577.39	4791.15	BAG cochaperone 6	protein_coding
BAG6_2	2688.47	4489.92	BAG cochaperone 6	protein_coding
BAG6_3	2686.23	4492.6	BAG cochaperone 6	protein_coding
BAG6_4	2692.96	4490.82	BAG cochaperone 6	protein_coding
BAG6_5	2572.9	4783.13	BAG cochaperone 6	protein_coding
BAG6_6	2571.78	4782.24	BAG cochaperone 6	protein_coding
BAGE2	22.4414	306.577	BAGE family member 2, pseudogene	transcribed_pseudogene
BAGE5	40.3944	305.686	BAGE family member 5	protein_coding
BAHCC1	1288.13	534.727	BAH domain and coiled-coil containing 1	protein_coding
BAHCC1_1	1237.64	514.229	BAH domain and coiled-coil containing 1	protein_coding
BAHD1	493.71	851.107	bromo adjacent homology domain containing 1	protein_coding
BAIAP2	950.391	2309.13	BAR/IMD domain containing adaptor protein 2	protein_coding
BAIAP2-DT	517.273	485.71	BAIAP2 divergent transcript	lncRNA
BAIAP2L1	6187.08	2591.64	BAR/IMD domain containing adaptor protein 2 like 1	protein_coding
BAIAP2L2	800.034	44.5606	BAR/IMD domain containing adaptor protein 2 like 2	protein_coding
BAIAP3	695.682	287.861	BAI1 associated protein 3	protein_coding
BAK1	1051.38	1473.17	BCL2 antagonist/killer 1	protein_coding
BAK1P1	172.798	189.828	BCL2 antagonist/killer 1 pseudogene 1	pseudogene
BALR6	28.0517	196.067	B-cell acute lymphoblastic leukemia associated long RNA 6	lncRNA
BAMBI	4273.96	19.6067	BMP and activin membrane bound inhibitor	protein_coding
BANF1	8302.18	5775.94	BAF nuclear assembly factor 1	protein_coding
BANF1P3	519.517	326.183	BANF1 pseudogene 3	pseudogene
BANF2	1.12207	48.1254	BANF family member 2	protein_coding
BANK1	323.156	203.196	B cell scaffold protein with ankyrin repeats 1	protein_coding
BANP	719.245	426.89	BTG3 associated nuclear protein	protein_coding
BAP1	2222.82	3886.57	BRCA1 associated protein 1	protein_coding
BARD1	135.77	752.183	BRCA1 associated RING domain 1	protein_coding
BARX1	113.329	1.78242	BARX homeobox 1	protein_coding
BARX2	10.0986	131.899	BARX homeobox 2	protein_coding
BASP1	16350.8	5646.72	brain abundant membrane attached signal protein 1	protein_coding
BASP1-AS1	135.77	106.945	BASP1 antisense RNA 1	lncRNA
BATF2	159.334	47.2342	basic leucine zipper ATF-like transcription factor 2	protein_coding
BATF3	112.207	16.933	basic leucine zipper ATF-like transcription factor 3	protein_coding
BAX	9095.48	2800.19	BCL2 associated X, apoptosis regulator	protein_coding
BAZ1A	1573.14	1984.73	bromodomain adjacent to zinc finger domain 1A	protein_coding
BAZ1A-AS1	216.559	185.372	BAZ1A antisense RNA 1	lncRNA
BAZ1B	4328.94	3752	bromodomain adjacent to zinc finger domain 1B	protein_coding
BAZ2A	4505.1	4225.23	bromodomain adjacent to zinc finger domain 2A	protein_coding
BAZ2B	1106.36	1310.08	bromodomain adjacent to zinc finger domain 2B	protein_coding
BAZ2B-AS1	74.0565	65.0585	BAZ2B antisense RNA 1	lncRNA
BBC3	2319.31	114.075	BCL2 binding component 3	protein_coding
BBIP1	1486.74	726.338	BBSome interacting protein 1	protein_coding
BBLN	3818.4	1375.14	bublin coiled coil protein	protein_coding
BBOF1	553.179	647.02	basal body orientation factor 1	protein_coding
BBOX1	88.6434	89.1212	gamma-butyrobetaine hydroxylase 1	protein_coding
BBOX1-AS1	143.625	190.719	BBOX1 antisense RNA 1	lncRNA
BBS1	679.973	589.091	Bardet-Biedl syndrome 1	protein_coding
BBS10	407.311	367.179	Bardet-Biedl syndrome 10	protein_coding
BBS12	291.738	333.313	Bardet-Biedl syndrome 12	protein_coding
BBS2	1908.64	2053.35	Bardet-Biedl syndrome 2	protein_coding
BBS4	1485.62	681.777	Bardet-Biedl syndrome 4	protein_coding
BBS5	420.775	393.916	Bardet-Biedl syndrome 5	protein_coding
BBS7	535.226	876.952	Bardet-Biedl syndrome 7	protein_coding
BBS9	273.785	796.743	Bardet-Biedl syndrome 9	protein_coding
BBX	2824.24	2547.08	BBX high mobility group box domain containing	protein_coding
BCAM	6634.79	4220.78	basal cell adhesion molecule (Lutheran blood group)	protein_coding
BCAN	563.278	61.4936	brevican	protein_coding
BCAN_1	515.029	57.9288	brevican	protein_coding
BCAP29	1972.6	1844.81	B cell receptor associated protein 29	protein_coding
BCAP29_1	1881.71	1733.41	B cell receptor associated protein 29	protein_coding
BCAP31	11943.3	9207.11	B cell receptor associated protein 31	protein_coding
BCAR1	3300	2759.19	BCAR1 scaffold protein, Cas family member	protein_coding
BCAR1_1	2898.3	2714.63	BCAR1 scaffold protein, Cas family member	protein_coding
BCAR3	2699.7	3083.59	BCAR3 adaptor protein, NSP family member	protein_coding
BCAR3-AS1	132.404	139.029	BCAR3 antisense RNA 1	lncRNA
BCAS1	85.2772	153.288	brain enriched myelin associated protein 1	protein_coding
BCAS2	1125.43	2087.22	BCAS2 pre-mRNA processing factor	protein_coding
BCAS3	2153.25	2133.56	BCAS3 microtubule associated cell migration factor	protein_coding
BCAS4	2754.68	1322.56	breast carcinoma amplified sequence 4	protein_coding
BCAT1	2118.46	635.434	branched chain amino acid transaminase 1	protein_coding
BCAT2	1756.04	1311.86	branched chain amino acid transaminase 2	protein_coding
BCCIP	3890.21	3539	BRCA2 and CDKN1A interacting protein	protein_coding
BCDIN3D	574.499	184.481	BCDIN3 domain containing RNA methyltransferase	protein_coding
BCDIN3D-AS1	527.372	173.786	BCDIN3D antisense RNA 1	lncRNA
BCHE	157.089	93.5772	butyrylcholinesterase	protein_coding
BCKDHA	1974.84	1758.36	branched chain keto acid dehydrogenase E1 subunit alpha	protein_coding
BCKDHB	443.217	953.597	branched chain keto acid dehydrogenase E1 subunit beta	protein_coding
BCKDK	1266.81	2319.82	branched chain keto acid dehydrogenase kinase	protein_coding
BCL10	741.687	700.492	BCL10 immune signaling adaptor	protein_coding
BCL10-AS1	58.3475	106.945	BCL10 antisense RNA 1	lncRNA
BCL11A	26.9296	119.422	BAF chromatin remodeling complex subunit BCL11A	protein_coding
BCL11B	23.5634	82.8827	BAF chromatin remodeling complex subunit BCL11B	protein_coding
BCL2	207.583	232.606	BCL2 apoptosis regulator	protein_coding
BCL2L1	16191.4	5161.9	BCL2 like 1	protein_coding
BCL2L1-AS1	512.785	107.837		lncRNA
BCL2L11	530.738	398.372	BCL2 like 11	protein_coding
BCL2L12	1522.65	2953.48	BCL2 like 12	protein_coding
BCL2L13	2174.57	1619.33	BCL2 like 13	protein_coding
BCL2L14_1	31.4179	83.7739	BCL2 like 14	protein_coding
BCL2L15	178.409	21.3891	BCL2 like 15	protein_coding
BCL2L2	1491.23	903.689	BCL2 like 2	protein_coding
BCL2L2-PABPN1	8020.54	6093.21	BCL2L2-PABPN1 readthrough	protein_coding
BCL3	3726.39	974.094	BCL3 transcription coactivator	protein_coding
BCL6	841.551	456.3	BCL6 transcription repressor	protein_coding
BCL7A	423.02	601.568	BAF chromatin remodeling complex subunit BCL7A	protein_coding
BCL7A_1	287.249	387.677	BAF chromatin remodeling complex subunit BCL7A	protein_coding
BCL7B	2880.35	1479.41	BAF chromatin remodeling complex subunit BCL7B	protein_coding
BCL7C	1772.87	1900.95	BAF chromatin remodeling complex subunit BCL7C	protein_coding
BCL9	419.653	504.426	BCL9 transcription coactivator	protein_coding
BCL9L	3729.75	2380.43	BCL9 like	protein_coding
BCLAF1	2779.36	5042.48	BCL2 associated transcription factor 1	protein_coding
BCLAF1P2	175.043	463.43		protein_coding
BCLAF3	684.461	178.242	BCLAF1 and THRAP3 family member 3	protein_coding
BCO1	89.7654	48.1254	beta-carotene oxygenase 1	protein_coding
BCO1_1	54.9813	47.2342	beta-carotene oxygenase 1	protein_coding
BCO2	57.2255	88.23	beta-carotene oxygenase 2	protein_coding
BCOR	1584.36	911.71	BCL6 corepressor	protein_coding
BCORL1	407.311	409.957	BCL6 corepressor like 1	protein_coding
BCR	1878.34	1492.78	BCR activator of RhoGEF and GTPase	protein_coding
BCRP1	99.864	54.3639	BCR pseudogene 1	pseudogene
BCRP2	37.0282	76.6442	BCR pseudogene 2	transcribed_pseudogene
BCRP3	105.474	61.4936	BCR pseudogene 3	transcribed_pseudogene
BCRP5	33.662	57.9288	BCR pseudogene 5	pseudogene
BCRP6	65.0799	105.163	BCR pseudogene 6	pseudogene
BCRP7	15.7089	65.9497	BCR pseudogene 7	pseudogene
BCS1L	660.898	942.011	BCS1 homolog, ubiquinol-cytochrome c reductase complex chaperone	protein_coding
BCYRN1	1487.86	444.715	brain cytoplasmic RNA 1	lncRNA
BCYRN1P1	1356.58	421.543	brain cytoplasmic RNA 1, pseudogene 1	pseudogene
BDH1	124.55	816.35	3-hydroxybutyrate dehydrogenase 1	protein_coding
BDH1_1	99.864	781.593	3-hydroxybutyrate dehydrogenase 1	protein_coding
BDH2	829.208	665.735	3-hydroxybutyrate dehydrogenase 2	protein_coding
BDKRB1	179.531	25.8451	bradykinin receptor B1	protein_coding
BDKRB2	972.833	318.163	bradykinin receptor B2	protein_coding
BDNF	3866.65	178.242	brain derived neurotrophic factor	protein_coding
BDNF-AS	3855.42	401.045	BDNF antisense RNA	lncRNA
BDP1	1216.32	1601.51	B double prime 1, subunit of RNA polymerase III transcription initiation factor IIIB	protein_coding
BDP1_1	1210.71	1581.01		protein_coding
BDP1_2	1077.19	1490.11	B double prime 1, subunit of RNA polymerase III transcription initiation factor IIIB	protein_coding
BDP1_3	1078.31	1470.5	B double prime 1, subunit of RNA polymerase III transcription initiation factor IIIB	protein_coding
BEAN1	133.526	73.0794	brain expressed associated with NEDD4 1	protein_coding
BECN1	4875.38	2783.25	beclin 1	protein_coding
BEGAIN	322.033	43.6694	brain enriched guanylate kinase associated	protein_coding
BEND3	185.141	212.108	BEN domain containing 3	protein_coding
BEND3P1	122.305	26.7364	BEN domain containing 3 pseudogene 1	pseudogene
BEND3P3	124.55	33.866	BEN domain containing 3 pseudogene 3	transcribed_pseudogene
BEND5	39.2724	19.6067	BEN domain containing 5	protein_coding
BEND6	469.024	198.74	BEN domain containing 6	protein_coding
BEND7	754.03	237.954	BEN domain containing 7	protein_coding
BEST1	136099	24503	bestrophin 1	protein_coding
BEST3	54.9813	40.9957	bestrophin 3	protein_coding
BEST4	21.3193	49.0166	bestrophin 4	protein_coding
BET1	2271.07	758.421	Bet1 golgi vesicular membrane trafficking protein	protein_coding
BET1L	2965.63	1424.16	Bet1 golgi vesicular membrane trafficking protein like	protein_coding
BEX1	49.371	728.12	brain expressed X-linked 1	protein_coding
BEX2	1515.91	221.021	brain expressed X-linked 2	protein_coding
BEX3	7504.39	3551.48	brain expressed X-linked 3	protein_coding
BEX4	415.165	178.242	brain expressed X-linked 4	protein_coding
BFAR	3188.92	1917.89	bifunctional apoptosis regulator	protein_coding
BFAR_1	3165.35	1898.28	bifunctional apoptosis regulator	protein_coding
BFSP1	717.001	226.368	beaded filament structural protein 1	protein_coding
BGN	1.12207	651.476	biglycan	protein_coding
BHLHA15	98.742	12.477	basic helix-loop-helix family member a15	protein_coding
BHLHB9	159.334	167.548	basic helix-loop-helix family member b9	protein_coding
BHLHE40	6891.74	3193.21	basic helix-loop-helix family member e40	protein_coding
BHLHE40-AS1	608.161	422.434	BHLHE40 antisense RNA 1	lncRNA
BHLHE41	62.8358	31.1924	basic helix-loop-helix family member e41	protein_coding
BHMT	200.85	16.0418	betaine--homocysteine S-methyltransferase	protein_coding
BHMT2	65.0799	30.3012	betaine--homocysteine S-methyltransferase 2	protein_coding
BICC1	4328.94	1185.31	BicC family RNA binding protein 1	protein_coding
BICD1	961.612	638.999	BICD cargo adaptor 1	protein_coding
BICD2	1757.16	1864.41	BICD cargo adaptor 2	protein_coding
BICDL1	793.302	267.364	BICD family like cargo adaptor 1	protein_coding
BICRA	843.795	352.92	BRD4 interacting chromatin remodeling complex associated protein	protein_coding
BICRAL	594.696	589.982	BICRA like chromatin remodeling complex associated protein	protein_coding
BID	1795.31	808.329	BH3 interacting domain death agonist	protein_coding
BIK	52.7372	58.82	BCL2 interacting killer	protein_coding
BIN1	1037.91	2306.46	bridging integrator 1	protein_coding
BIN3	894.288	817.241	bridging integrator 3	protein_coding
BIRC2	1729.11	1237.89	baculoviral IAP repeat containing 2	protein_coding
BIRC3	660.898	106.945	baculoviral IAP repeat containing 3	protein_coding
BIRC5	171.676	8039.62	baculoviral IAP repeat containing 5	protein_coding
BIRC6	2525.77	1754.8	baculoviral IAP repeat containing 6	protein_coding
BIRC6-AS2	24.6855	23.1715	BIRC6 antisense RNA 2	lncRNA
BIRC7	325.4	0	baculoviral IAP repeat containing 7	protein_coding
BIVM	697.926	809.22	basic, immunoglobulin-like variable motif containing	protein_coding
BIVM-ERCC5	2139.78	2084.54	BIVM-ERCC5 readthrough	protein_coding
BLACAT1	26.9296	11.5858	BLACAT1 overlapping LEMD1 locus	protein_coding
BLCAP	2909.52	3439.19	BLCAP apoptosis inducing factor	protein_coding
BLM	122.305	1104.21	BLM RecQ like helicase	protein_coding
BLMH	1425.03	1421.48	bleomycin hydrolase	protein_coding
BLNK	103.23	107.837	B cell linker	protein_coding
BLOC1S1	1160.22	1182.64	biogenesis of lysosomal organelles complex 1 subunit 1	protein_coding
BLOC1S1-RDH5	1537.23	1356.42	BLOC1S1-RDH5 readthrough	lncRNA
BLOC1S2	3459.34	1280.67	biogenesis of lysosomal organelles complex 1 subunit 2	protein_coding
BLOC1S3	1036.79	625.631	biogenesis of lysosomal organelles complex 1 subunit 3	protein_coding
BLOC1S4	700.17	407.284	biogenesis of lysosomal organelles complex 1 subunit 4	protein_coding
BLOC1S5	285.005	466.104	biogenesis of lysosomal organelles complex 1 subunit 5	protein_coding
BLOC1S5-TXNDC5	8552.4	4856.21	BLOC1S5-TXNDC5 readthrough (NMD candidate)	lncRNA
BLOC1S6	1934.44	1662.11	biogenesis of lysosomal organelles complex 1 subunit 6	protein_coding
BLVRA	3248.39	1581.9	biliverdin reductase A	protein_coding
BLVRB	9885.42	1531.1	biliverdin reductase B	protein_coding
BLZF1	1041.28	952.705	basic leucine zipper nuclear factor 1	protein_coding
BMERB1	2005.14	548.986	bMERB domain containing 1	protein_coding
BMERB1_1	1918.74	535.618	bMERB domain containing 1	protein_coding
BMF	287.249	442.932	Bcl2 modifying factor	protein_coding
BMI1	2958.89	1874.22	BMI1 proto-oncogene, polycomb ring finger	protein_coding
BMP1	4964.03	4546.96	bone morphogenetic protein 1	protein_coding
BMP2	760.762	96.2509	bone morphogenetic protein 2	protein_coding
BMP2K	807.889	764.66	BMP2 inducible kinase	protein_coding
BMP4	2017.48	649.693	bone morphogenetic protein 4	protein_coding
BMP5	6.73241	116.749	bone morphogenetic protein 5	protein_coding
BMP6	809.011	369.853	bone morphogenetic protein 6	protein_coding
BMP8A	457.804	219.238	bone morphogenetic protein 8a	protein_coding
BMP8B	355.695	191.611	bone morphogenetic protein 8b	protein_coding
BMPER	191.874	193.393	BMP binding endothelial regulator	protein_coding
BMPR1A	1251.11	1226.31	bone morphogenetic protein receptor type 1A	protein_coding
BMPR1B	1155.73	424.217	bone morphogenetic protein receptor type 1B	protein_coding
BMPR2	1504.69	1186.2	bone morphogenetic protein receptor type 2	protein_coding
BMS1	2806.29	2789.49	BMS1 ribosome biogenesis factor	protein_coding
BMS1P1	337.742	123.878	BMS1 pseudogene 1	transcribed_pseudogene
BMS1P10	28.0517	39.2133	BMS1 pseudogene 10	pseudogene
BMS1P11	132.404	40.1045	BMS1 pseudogene 11	pseudogene
BMS1P12	138.014	53.4727	BMS1 pseudogene 12	pseudogene
BMS1P13	33.662	16.933	BMS1 pseudogene 13	pseudogene
BMS1P14	103.23	41.887	BMS1 pseudogene 14	transcribed_pseudogene
BMS1P15	51.6151	35.6485	BMS1 pseudogene 15	pseudogene
BMS1P16_1	41.5165	21.3891	BMS1 pseudogene 16	pseudogene
BMS1P17	1126.56	35.6485	BMS1 pseudogene 17	transcribed_pseudogene
BMS1P18	932.438	51.6903	BMS1 pseudogene 18	transcribed_pseudogene
BMS1P2	613.771	233.497	BMS1 pseudogene 2	transcribed_pseudogene
BMS1P2-AGAP9	2147.64	635.434	BMS1P2-AGAP9 readthrough	transcribed_pseudogene
BMS1P20	1140.02	894.777	BMS1 pseudogene 20	transcribed_pseudogene
BMS1P21	26.9296	30.3012	BMS1 pseudogene 21	transcribed_pseudogene
BMS1P22	1503.57	58.82	BMS1 pseudogene 22	transcribed_pseudogene
BMS1P23	421.897	148.832	BMS1 pseudogene 23	transcribed_pseudogene
BMS1P4	356.818	344.899	BMS1 pseudogene 4	transcribed_pseudogene
BMS1P4-AGAP5	545.325	488.384	BMS1P4-AGAP5 readthrough	transcribed_pseudogene
BMS1P7	132.404	93.5772	BMS1 pseudogene 7	pseudogene
BMS1P7_1	52.7372	53.4727	BMS1 pseudogene 7	pseudogene
BMS1P8	31.4179	42.7782	BMS1 pseudogene 8	pseudogene
BMS1P9	19.0752	8.02091	BMS1 pseudogene 9	pseudogene
BMT2	483.611	453.627	base methyltransferase of 25S rRNA 2 homolog	protein_coding
BNC1	20.1972	2053.35	basonuclin 1	protein_coding
BNC2	1082.8	683.559	basonuclin 2	protein_coding
BNIP1	410.677	601.568	BCL2 interacting protein 1	protein_coding
BNIP2	4140.43	2107.72	BCL2 interacting protein 2	protein_coding
BNIP3	3052.02	1773.51	BCL2 interacting protein 3	protein_coding
BNIP3L	4841.72	2977.54	BCL2 interacting protein 3 like	protein_coding
BNIP3P1	134.648	45.4518	BCL2 interacting protein 3 pseudogene 1	pseudogene
BNIP3P11	278.273	49.0166	BCL2 interacting protein 3 pseudogene 11	pseudogene
BNIP3P12	5.61034	213.891	BCL2 interacting protein 3 pseudogene 12	pseudogene
BNIPL	23.5634	23.1715	BCL2 interacting protein like	protein_coding
BOC	520.639	113.184	BOC cell adhesion associated, oncogene regulated	protein_coding
BOD1	2786.09	1908.98	biorientation of chromosomes in cell division 1	protein_coding
BOD1L1	2306.97	1565.86	biorientation of chromosomes in cell division 1 like 1	protein_coding
BOK	522.884	1209.37	BCL2 family apoptosis regulator BOK	protein_coding
BOK-AS1	34.7841	156.853	BOK antisense RNA 1	lncRNA
BOLA1	415.165	180.916	bolA family member 1	protein_coding
BOLA2	5629.41	3012.3	bolA family member 2	protein_coding
BOLA2-SMG1P6	6790.75	3894.6	BOLA2-SMG1P6 readthrough	protein_coding
BOLA2B	2552.7	1546.25	bolA family member 2B	protein_coding
BOLA3	828.086	1067.67	bolA family member 3	protein_coding
BOLA3-DT	33.662	122.096	BOLA3 divergent transcript	lncRNA
BOLL	51.6151	57.9288	boule homolog, RNA binding protein	protein_coding
BOP1	4186.43	2440.14	BOP1 ribosomal biogenesis factor	protein_coding
BOP1_1	485.855	371.635	BOP1 ribosomal biogenesis factor	protein_coding
BORA	268.174	925.969	BORA aurora kinase A activator	protein_coding
BORCS5	677.729	281.623	BLOC-1 related complex subunit 5	protein_coding
BORCS5_1	667.63	275.384	BLOC-1 related complex subunit 5	protein_coding
BORCS6	397.212	375.2	BLOC-1 related complex subunit 6	protein_coding
BORCS7	1124.31	385.895	BLOC-1 related complex subunit 7	protein_coding
BORCS7-ASMT	1410.44	679.995	BORCS7-ASMT readthrough (NMD candidate)	lncRNA
BORCS8	430.874	612.262	BLOC-1 related complex subunit 8	protein_coding
BORCS8-MEF2B	1072.7	880.517	BORCS8-MEF2B readthrough	protein_coding
BPGM	666.508	630.978	bisphosphoglycerate mutase	protein_coding
BPHL	780.959	368.07	biphenyl hydrolase like	protein_coding
BPNT1	1136.65	945.576	3'(2'), 5'-bisphosphate nucleotidase 1	protein_coding
BPNT2	4281.81	2952.58	3'(2'), 5'-bisphosphate nucleotidase 2	protein_coding
BPTF	2179.06	2737.8	bromodomain PHD finger transcription factor	protein_coding
BRAF	838.185	843.086	B-Raf proto-oncogene, serine/threonine kinase	protein_coding
BRAP	1445.22	865.367	BRCA1 associated protein	protein_coding
BRAT1	1936.69	1683.5	BRCA1 associated ATM activator 1	protein_coding
BRCA1	307.447	2180.8	BRCA1 DNA repair associated	protein_coding
BRCA2	40.3944	1135.4	BRCA2 DNA repair associated	protein_coding
BRCC3	932.438	988.354	BRCA1/BRCA2-containing complex subunit 3	protein_coding
BRD1	1238.76	1105.1	bromodomain containing 1	protein_coding
BRD2	2814.15	3256.49	bromodomain containing 2	protein_coding
BRD2_1	2662.67	2803.75	bromodomain containing 2	protein_coding
BRD2_2	1715.64	1598.83	bromodomain containing 2	protein_coding
BRD2_3	3351.62	3113	bromodomain containing 2	protein_coding
BRD2_4	1308.33	1696.87	bromodomain containing 2	protein_coding
BRD2_5	3453.72	3600.5	bromodomain containing 2	protein_coding
BRD2_6	2653.69	2798.4	bromodomain containing 2	protein_coding
BRD3	1859.27	1384.94	bromodomain containing 3	protein_coding
BRD3OS	1714.52	1087.28	BRD3 opposite strand	protein_coding
BRD4	1859.27	1769.95	bromodomain containing 4	protein_coding
BRD7	3443.63	2643.33	bromodomain containing 7	protein_coding
BRD7P2	118.939	102.489	bromodomain containing 7 pseudogene 2	pseudogene
BRD8	1193.88	3132.61	bromodomain containing 8	protein_coding
BRD9	2162.22	3156.67	bromodomain containing 9	protein_coding
BRD9P2	69.5682	104.272	bromodomain containing 9 pseudogene 2	pseudogene
BRDT	2.24414	88.23	bromodomain testis associated	protein_coding
BRF1	2367.56	3210.14	BRF1 RNA polymerase III transcription initiation factor subunit	protein_coding
BRF2	540.837	359.158	BRF2 RNA polymerase III transcription initiation factor subunit	protein_coding
BRI3	6830.03	3866.97	brain protein I3	protein_coding
BRI3BP	540.837	933.099	BRI3 binding protein	protein_coding
BRI3P1	8.97654	24.9539	brain protein I3 pseudogene 1	pseudogene
BRICD5	189.629	140.811	BRICHOS domain containing 5	protein_coding
BRINP1	50.4931	198.74	BMP/retinoic acid inducible neural specific 1	protein_coding
BRINP2	14.5869	45.4518	BMP/retinoic acid inducible neural specific 2	protein_coding
BRINP3	21.3193	249.539	BMP/retinoic acid inducible neural specific 3	protein_coding
BRIP1	182.897	2018.59	BRCA1 interacting helicase 1	protein_coding
BRIX1	1097.38	2282.39	biogenesis of ribosomes BRX1	protein_coding
BRK1	5608.09	3059.53	BRICK1 subunit of SCAR/WAVE actin nucleating complex	protein_coding
BRMS1	2725.5	2187.03	BRMS1 transcriptional repressor and anoikis regulator	protein_coding
BRMS1L	556.546	608.698	BRMS1 like transcriptional repressor	protein_coding
BROX	1849.17	1230.76	BRO1 domain and CAAX motif containing	protein_coding
BRPF1	717.001	877.844	bromodomain and PHD finger containing 1	protein_coding
BRPF3	734.954	883.191	bromodomain and PHD finger containing 3	protein_coding
BRPF3-AS1	76.3006	79.3178		lncRNA
BRSK1	259.198	145.268	BR serine/threonine kinase 1	protein_coding
BRSK2	733.832	5.34727	BR serine/threonine kinase 2	protein_coding
BRSK2_1	709.147	5.34727	BR serine/threonine kinase 2	protein_coding
BRWD1	1279.16	1220.96	bromodomain and WD repeat domain containing 1	protein_coding
BRWD3	572.255	555.225	bromodomain and WD repeat domain containing 3	protein_coding
BSCL2	3493	1761.03	BSCL2 lipid droplet biogenesis associated, seipin	protein_coding
BSDC1	1506.94	1294.93	BSD domain containing 1	protein_coding
BSG	24187.3	18940.9	basigin (Ok blood group)	protein_coding
BSG-AS1	93.1316	79.3178		lncRNA
BSN	172.798	143.485	bassoon presynaptic cytomatrix protein	protein_coding
BST1	1073.82	243.301	bone marrow stromal cell antigen 1	protein_coding
BST2	17.9531	914.383	bone marrow stromal cell antigen 2	protein_coding
BTAF1	1794.19	1806.49	B-TFIID TATA-box binding protein associated factor 1	protein_coding
BTBD1	4570.18	2462.42	BTB domain containing 1	protein_coding
BTBD10	1721.25	936.664	BTB domain containing 10	protein_coding
BTBD11	1564.16	290.535	BTB domain containing 11	protein_coding
BTBD18	48.2489	36.5397	BTB domain containing 18	protein_coding
BTBD19	353.451	129.226	BTB domain containing 19	protein_coding
BTBD2	2181.3	2097.91	BTB domain containing 2	protein_coding
BTBD3	2230.67	827.044	BTB domain containing 3	protein_coding
BTBD6	889.8	2129.1	BTB domain containing 6	protein_coding
BTBD7	1301.6	1079.26	BTB domain containing 7	protein_coding
BTBD8	109.963	198.74	BTB domain containing 8	protein_coding
BTBD9	549.813	667.518	BTB domain containing 9	protein_coding
BTC	329.888	78.4266	betacellulin	protein_coding
BTD	3057.63	2813.56	biotinidase	protein_coding
BTF3	31991.3	19827.7	basic transcription factor 3	protein_coding
BTF3L4	2014.11	1796.68	basic transcription factor 3 like 4	protein_coding
BTF3L4P2	102.108	132.791	basic transcription factor 3 like 4 pseudogene 2	pseudogene
BTF3P5	390.48	146.159	basic transcription factor 3 pseudogene 5	pseudogene
BTG1	9099.97	774.463	BTG anti-proliferation factor 1	protein_coding
BTG1-DT	68.4461	46.343	BTG1 divergent transcript	lncRNA
BTG2	779.837	317.271	BTG anti-proliferation factor 2	protein_coding
BTG3	1002.01	1432.18	BTG anti-proliferation factor 3	protein_coding
BTG3_1	281.639	515.12	BTG anti-proliferation factor 3	protein_coding
BTG3-AS1	169.432	288.753	BTG3 antisense RNA 1	lncRNA
BTG3-AS1_1	163.822	266.472	BTG3 antisense RNA 1	lncRNA
BTG4	40.3944	109.619	BTG anti-proliferation factor 4	protein_coding
BTLA	13.4648	37.4309	B and T lymphocyte associated	protein_coding
BTN1A1	12.3427	6.23848	butyrophilin subfamily 1 member A1	protein_coding
BTN2A1	881.945	859.128	butyrophilin subfamily 2 member A1	protein_coding
BTN2A1_1	847.161	814.568	butyrophilin subfamily 2 member A1	protein_coding
BTN2A2	280.517	521.359	butyrophilin subfamily 2 member A2	protein_coding
BTN2A3P	16.831	103.381	butyrophilin subfamily 2 member A3, pseudogene	transcribed_pseudogene
BTN3A1	112.207	349.355	butyrophilin subfamily 3 member A1	protein_coding
BTN3A2	192.996	802.982	butyrophilin subfamily 3 member A2	protein_coding
BTN3A3	118.939	300.338	butyrophilin subfamily 3 member A3	protein_coding
BTNL8	0	128.334	butyrophilin like 8	protein_coding
BTNL9	285.005	26.7364	butyrophilin like 9	protein_coding
BTRC	568.888	640.781	beta-transducin repeat containing E3 ubiquitin protein ligase	protein_coding
BUB1	118.939	2745.82	BUB1 mitotic checkpoint serine/threonine kinase	protein_coding
BUB1B	112.207	3235.1	BUB1 mitotic checkpoint serine/threonine kinase B	protein_coding
BUB1B-PAK6	39.2724	1327.01	BUB1B-PAK6 readthrough	protein_coding
BUB3	3875.62	5464.02	BUB3 mitotic checkpoint protein	protein_coding
BUD13	379.259	803.873	BUD13 homolog	protein_coding
BUD23	5739.38	2831.38	BUD23 rRNA methyltransferase and ribosome maturation factor	protein_coding
BUD31	3807.18	2695.92	BUD31 homolog	protein_coding
BVES	332.132	154.18	blood vessel epicardial substance	protein_coding
BVES-AS1	1237.64	409.066	BVES antisense RNA 1	lncRNA
BYSL	1178.17	1486.54	bystin like	protein_coding
BZW1	12065.6	11829.9	basic leucine zipper and W2 domains 1	protein_coding
BZW1-AS1	438.729	730.794	BZW1 antisense RNA 1	lncRNA
BZW1P1	34.7841	32.0836	basic leucine zipper and W2 domains 1 pseudogene 1	pseudogene
BZW1P2	4410.85	3686.05	basic leucine zipper and W2 domains 1 pseudogene 2	pseudogene
BZW2	4285.18	1480.3	basic leucine zipper and W2 domains 2	protein_coding
C10orf143	77.4227	80.2091	chromosome 10 open reading frame 143	protein_coding
C10orf55	6375.59	2450.83	chromosome 10 putative open reading frame 55	lncRNA
C10orf67	35.9062	126.552	chromosome 10 open reading frame 67	protein_coding
C10orf88	697.926	386.786	chromosome 10 open reading frame 88	protein_coding
C10orf88B	173.921	303.012	C10orf88B (pseudogene)	transcribed_pseudogene
C10orf95	38.1503	62.3848	chromosome 10 open reading frame 95	protein_coding
C10orf95-AS1	180.653	243.301	C10orf95 antisense RNA 1	lncRNA
C11orf1	794.424	239.736	chromosome 11 open reading frame 1	protein_coding
C11orf16	54.9813	33.866	chromosome 11 open reading frame 16	protein_coding
C11orf24	1293.74	1105.99	chromosome 11 open reading frame 24	protein_coding
C11orf54	793.302	447.388	chromosome 11 open reading frame 54	protein_coding
C11orf58	11499	5483.63	chromosome 11 open reading frame 58	protein_coding
C11orf65	776.471	895.668	chromosome 11 open reading frame 65	protein_coding
C11orf68	1168.07	900.124	chromosome 11 open reading frame 68	protein_coding
C11orf71	223.291	126.552	chromosome 11 open reading frame 71	protein_coding
C11orf80	1428.39	995.484	chromosome 11 open reading frame 80	protein_coding
C11orf86	83.033	0	chromosome 11 open reading frame 86	protein_coding
C11orf91	529.616	615.827	chromosome 11 open reading frame 91	protein_coding
C11orf96	42.6386	6.23848	chromosome 11 open reading frame 96	protein_coding
C11orf98	3422.31	2089	chromosome 11 open reading frame 98	protein_coding
C12orf29	1264.57	838.63	chromosome 12 open reading frame 29	protein_coding
C12orf4	658.654	1031.13	chromosome 12 open reading frame 4	protein_coding
C12orf40	243.489	389.46	chromosome 12 open reading frame 40	protein_coding
C12orf42	88.6434	499.079	chromosome 12 open reading frame 42	protein_coding
C12orf43	1294.87	747.727	chromosome 12 open reading frame 43	protein_coding
C12orf50	14.5869	86.4475	chromosome 12 open reading frame 50	protein_coding
C12orf54	29.1738	124.77	chromosome 12 open reading frame 54	protein_coding
C12orf56	26.9296	229.041	chromosome 12 open reading frame 56	protein_coding
C12orf57	7339.45	1657.65	chromosome 12 open reading frame 57	protein_coding
C12orf60	5003.3	4615.59	chromosome 12 open reading frame 60	protein_coding
C12orf73	574.499	381.439	chromosome 12 open reading frame 73	protein_coding
C12orf75	6126.49	1217.4	chromosome 12 open reading frame 75	protein_coding
C12orf75-AS1	37.0282	21.3891	C12orf75 antisense RNA 1	lncRNA
C12orf76	363.55	180.025	chromosome 12 open reading frame 76	protein_coding
C13orf42	11.2207	55.2551	chromosome 13 open reading frame 42	protein_coding
C13orf46	41.5165	352.92	chromosome 13 open reading frame 46	protein_coding
C14orf119	2078.07	1274.43	chromosome 14 open reading frame 119	protein_coding
C14orf132	336.62	17.8242	chromosome 14 open reading frame 132	protein_coding
C14orf178	133.526	130.117	chromosome 14 open reading frame 178	lncRNA
C14orf28	291.738	103.381	chromosome 14 open reading frame 28	protein_coding
C14orf93	681.095	457.192	chromosome 14 open reading frame 93	protein_coding
C15orf39	1291.5	438.476	chromosome 15 open reading frame 39	protein_coding
C15orf40	3098.03	1394.75	chromosome 15 open reading frame 40	protein_coding
C15orf61	819.109	202.305	chromosome 15 open reading frame 61	protein_coding
C15orf62	58.3475	37.4309	chromosome 15 open reading frame 62	protein_coding
C16orf46	142.503	77.5354	chromosome 16 open reading frame 46	protein_coding
C16orf72	4093.3	1220.07	chromosome 16 open reading frame 72	protein_coding
C16orf74	277.151	496.405	chromosome 16 open reading frame 74	protein_coding
C16orf86	22.4414	65.9497	chromosome 16 open reading frame 86	protein_coding
C16orf87	594.696	556.116	chromosome 16 open reading frame 87	protein_coding
C16orf91	686.705	303.012	chromosome 16 open reading frame 91	protein_coding
C16orf95	175.043	65.0585	chromosome 16 open reading frame 95	protein_coding
C16orf96	121.183	96.2509	chromosome 16 open reading frame 96	protein_coding
C17orf100	215.437	60.6024	chromosome 17 open reading frame 100	protein_coding
C17orf107	56.1034	57.0376	chromosome 17 open reading frame 107	protein_coding
C17orf113	198.606	90.0124	chromosome 17 open reading frame 113	protein_coding
C17orf49	1331.89	1263.74	chromosome 17 open reading frame 49	protein_coding
C17orf58	446.583	433.129	chromosome 17 open reading frame 58	protein_coding
C17orf67	907.753	213	chromosome 17 open reading frame 67	protein_coding
C17orf75	795.546	682.668	chromosome 17 open reading frame 75	protein_coding
C17orf80	705.781	1144.32	chromosome 17 open reading frame 80	protein_coding
C18orf21	788.814	714.752	chromosome 18 open reading frame 21	protein_coding
C18orf25	1207.34	1148.77	chromosome 18 open reading frame 25	protein_coding
C18orf32	2724.38	1146.1	chromosome 18 open reading frame 32	protein_coding
C18orf54	76.3006	570.376	chromosome 18 open reading frame 54	protein_coding
C18orf61	163.822	38.3221	uncharacterized LOC497259	lncRNA
C19orf12	2752.43	564.137	chromosome 19 open reading frame 12	protein_coding
C19orf18	145.869	26.7364	chromosome 19 open reading frame 18	protein_coding
C19orf25	457.804	1122.93	chromosome 19 open reading frame 25	protein_coding
C19orf33	15889.6	3838.45	chromosome 19 open reading frame 33	protein_coding
C19orf38	49.371	67.7321	chromosome 19 open reading frame 38	protein_coding
C19orf44	1090.65	1072.13	chromosome 19 open reading frame 44	protein_coding
C19orf47	1141.14	909.036	chromosome 19 open reading frame 47	protein_coding
C19orf48	10559.8	3555.93	chromosome 19 open reading frame 48	transcribed_pseudogene
C19orf53	2519.04	2609.47	chromosome 19 open reading frame 53	protein_coding
C19orf54	809.011	270.928	chromosome 19 open reading frame 54	protein_coding
C19orf81	197.484	4.45606	chromosome 19 open reading frame 81	protein_coding
C1D	977.321	983.007	C1D nuclear receptor corepressor	protein_coding
C1DP1	60.5917	49.0166	C1D nuclear receptor corepressor pseudogene 1	pseudogene
C1GALT1	1028.94	849.325	core 1 synthase, glycoprotein-N-acetylgalactosamine 3-beta-galactosyltransferase 1	protein_coding
C1GALT1C1	776.471	801.199	C1GALT1 specific chaperone 1	protein_coding
C1GALT1C1_1	775.349	800.308	C1GALT1 specific chaperone 1	protein_coding
C1GALT1C1L	46.0048	33.866	C1GALT1 specific chaperone 1 like	protein_coding
C1orf100	10.0986	40.9957	chromosome 1 open reading frame 100	protein_coding
C1orf105	933.56	663.062	chromosome 1 open reading frame 105	protein_coding
C1orf109	771.983	849.325	chromosome 1 open reading frame 109	protein_coding
C1orf112	665.386	1183.53	chromosome 1 open reading frame 112	protein_coding
C1orf115	433.118	128.334	chromosome 1 open reading frame 115	protein_coding
C1orf116	702.414	694.254	chromosome 1 open reading frame 116	protein_coding
C1orf122	2413.57	1450	chromosome 1 open reading frame 122	protein_coding
C1orf127	4.48827	24.9539	chromosome 1 open reading frame 127	protein_coding
C1orf131	568.888	508.882	chromosome 1 open reading frame 131	protein_coding
C1orf141	5.61034	33.866	chromosome 1 open reading frame 141	protein_coding
C1orf146	4.48827	78.4266	chromosome 1 open reading frame 146	protein_coding
C1orf147	136.892	171.113	chromosome 1 open reading frame 147	lncRNA
C1orf159	567.766	875.17	chromosome 1 open reading frame 159	protein_coding
C1orf162	38.1503	16.0418	chromosome 1 open reading frame 162	protein_coding
C1orf167	424.142	311.924	chromosome 1 open reading frame 167	protein_coding
C1orf174	650.799	743.271	chromosome 1 open reading frame 174	protein_coding
C1orf185	5.61034	52.5815	chromosome 1 open reading frame 185	protein_coding
C1orf198	1478.89	765.551	chromosome 1 open reading frame 198	protein_coding
C1orf21	380.381	449.171	chromosome 1 open reading frame 21	protein_coding
C1orf210	2.24414	43.6694	chromosome 1 open reading frame 210	protein_coding
C1orf216	429.752	621.175	chromosome 1 open reading frame 216	protein_coding
C1orf220	11.2207	20.4979	chromosome 1 putative open reading frame 220	lncRNA
C1orf226	127.916	22.2803	chromosome 1 open reading frame 226	protein_coding
C1orf35	1202.86	884.082	chromosome 1 open reading frame 35	protein_coding
C1orf43	11694.2	4915.92	chromosome 1 open reading frame 43	protein_coding
C1orf50	187.385	184.481	chromosome 1 open reading frame 50	protein_coding
[truncated: 22,608 more rows]
